# Supplementary material for: 2,3,6,7-Tetra­meth­oxy-9,10-anthra­quinone
Source: Acta Crystallogr Sect E Struct Rep Online. 2012 Jul 28;68(Pt 8):o2587. doi: 10.1107/S1600536812033119 (PMC3415025; doi:10.1107/S1600536812033119)
Supplement: Supplementary file 1 [file e-68-o2587-sup1.cif]

##############################################################################
#                                                                            #
# This CIF contains the data in a paper accepted for publication in          #
# Acta Crystallographica Section E. It conforms to the requirements of       #
# Notes for Authors for Acta Crystallographica Section E, and has been       #
# peer reviewed under the auspices of the IUCr Commission on Journals.       #
#                                                                            #
# Full details of the Crystallographic Information File format               #
# are given in the paper "The Crystallographic Information File (CIF):       #
# a New Standard Archive File for Crystallography" by S. R. Hall, F. H.      #
# Allen and I. D. Brown [Acta Cryst. (1991), A47, 655-685].                  #
#                                                                            #
# The current version of the core CIF dictionary is obtainable from          #
# ftp://ftp.iucr.org/pub/cif_core.dic.                                       #
#                                                                            #
# Software is freely available for graphical display of the structure(s)     #
# in this CIF. For information consult the CIF software page                 #
# http://www.iucr.org/resources/cif/software.                                #
#                                                                            #
# This file may be used for bona fide research purposes within the           #
# scientific community so long as proper attribution is given to the journal # 
# article from which it was obtained.                                        #
#                                                                            #
##############################################################################
data_global
_audit_creation_method     WinGX
_journal_date_recd_electronic     2012-07-13
_journal_date_accepted     2012-07-21
_journal_name_full     'Acta Crystallographica, Section E'
_journal_year     2012
_journal_volume     68
_journal_issue      8
_journal_page_first     o2587
_journal_page_last     o2587
_journal_paper_category     QO
_journal_paper_doi     10.1107/S1600536812033119
_journal_coeditor_code     GG2091
_publ_contact_author_name     'Dr Chitoshi Kitamura'
_publ_contact_author_address
;
Department of Materials Science and Chemistry
Graduate School of Engineering
University of Hyogo
2167 Shosha, Himeji, Hyogo 671-2280
Japan
;
_publ_contact_author_email     'kitamura@eng.u-hyogo.ac.jp'
_publ_contact_author_fax     '+81-79-267-4885'
_publ_contact_author_phone     '+81-79-267-4888'
_publ_section_title
;
2,3,6,7-Tetramethoxy-9,10-anthraquinone
;
loop_
    _publ_author_name
    _publ_author_address
    'Ohta, Akira'
;
  Department of Chemistry
  Faculty of Science
  Shinshu University
  3-1-1 Asahi, Matsumoto, Nagano 390-8621, Japan
;
    'Hattori, Kazuki'
;
  Department of Chemistry
  Faculty of Science
  Shinshu University
  3-1-1 Asahi, Matsumoto, Nagano 390-8621, Japan
;
    'Kawase, Takeshi'
;
  Department of Materials Science and Chemistry
  Graduate School of Engineering
  University of Hyogo
  2167 Shosha, Himeji, Hyogo 671-2280, Japan
;
    'Kobayashi, Takashi'
;
  Department of Physics and Electronics
  Graduate School of Engineering
  Osaka Prefecture University
  1-1 Gakuencho, Naka-ku, Sakai, Osaka 599-8531, Japan
;
    'Naito, Hiroyoshi'
;
  Department of Physics and Electronics
  Graduate School of Engineering
  Osaka Prefecture University
  1-1 Gakuencho, Naka-ku, Sakai, Osaka 599-8531, Japan
;
    'Kitamura, Chitoshi'
;
  Department of Materials Science and Chemistry
  Graduate School of Engineering
  University of Hyogo
  2167 Shosha, Himeji, Hyogo 671-2280, Japan
;
data_I
_chemical_name_systematic
;
2,3,6,7-Tetramethoxy-9,10-anthraquinone
;
_chemical_formula_moiety     'C18 H16 O6'
_chemical_formula_sum     'C18 H16 O6'
_chemical_formula_iupac     'C18 H16 O6'
_chemical_formula_weight     328.31
_chemical_melting_point     ?
_symmetry_cell_setting     triclinic
_symmetry_space_group_name_H-M     'P -1'
_symmetry_space_group_name_Hall     '-P 1'
loop_
    _symmetry_equiv_pos_as_xyz
    'x, y, z'
    '-x, -y, -z'
_cell_length_a     4.6607(4)
_cell_length_b     8.4769(9)
_cell_length_c     9.8110(9)
_cell_angle_alpha     94.859(3)
_cell_angle_beta     91.410(2)
_cell_angle_gamma     97.278(2)
_cell_volume     382.87(6)
_cell_formula_units_Z     1
_cell_measurement_reflns_used     1977
_cell_measurement_theta_min     3.06
_cell_measurement_theta_max     27.485
_cell_measurement_temperature     223
_exptl_crystal_description     needle
_exptl_crystal_colour     yellow
_exptl_crystal_size_max     0.50
_exptl_crystal_size_mid     0.06
_exptl_crystal_size_min     0.05
_exptl_crystal_density_diffrn     1.424
_exptl_crystal_density_method     'not measured'
_exptl_crystal_F_000     172
_exptl_absorpt_coefficient_mu     0.108
_exptl_absorpt_correction_type     none
_exptl_absorpt_correction_T_min     ?
_exptl_absorpt_correction_T_max     ?
_exptl_special_details     ?
_diffrn_ambient_temperature     223
_diffrn_radiation_type     MoK\a
_diffrn_radiation_wavelength     0.71073
_diffrn_radiation_monochromator     graphite
_diffrn_measurement_device_type     'Rigaku R-AXIS RAPID'
_diffrn_measurement_method     \w
_diffrn_detector_area_resol_mean     10
_diffrn_reflns_number     3738
_diffrn_reflns_av_R_equivalents     0.0271
_diffrn_reflns_theta_min     3.06
_diffrn_reflns_theta_max     27.48
_diffrn_reflns_theta_full     27.48
_diffrn_measured_fraction_theta_max     0.991
_diffrn_measured_fraction_theta_full     0.991
_diffrn_reflns_limit_h_min     -6
_diffrn_reflns_limit_h_max     5
_diffrn_reflns_limit_k_min     -10
_diffrn_reflns_limit_k_max     10
_diffrn_reflns_limit_l_min     -12
_diffrn_reflns_limit_l_max     12
_diffrn_standards_number     0
_diffrn_standards_interval_count     .
_diffrn_standards_interval_time     .
_diffrn_standards_decay_%     ?
_refine_special_details
;
Refinement of <i>F</i>^2^ against ALL reflections. The weighted <i>R</i>-factor
<i>wR</i> and goodness of fit <i>S</i> are based on <i>F</i>^2^, conventional
<i>R</i>-factors <i>R</i> are based on <i>F</i>, with <i>F</i> set to zero for
negative <i>F</i>^2^. The threshold expression of <i>F</i>^2^ >
2\s(<i>F</i>^2^) is used only for calculating <i>R</i>-factors(gt) <i>etc</i>.
and is not relevant to the choice of reflections for refinement.
<i>R</i>-factors based on <i>F</i>^2^ are statistically about twice as large
as those based on <i>F</i>, and <i>R</i>- factors based on ALL data will be
even larger.
;
_reflns_number_total     1725
_reflns_number_gt     977
_reflns_threshold_expression     I>2\s(I)
_refine_ls_structure_factor_coef     Fsqd
_refine_ls_matrix_type     full
_refine_ls_R_factor_all     0.1068
_refine_ls_R_factor_gt     0.0544
_refine_ls_wR_factor_gt     0.1513
_refine_ls_wR_factor_ref     0.2335
_refine_ls_goodness_of_fit_ref     1.156
_refine_ls_restrained_S_all     1.156
_refine_ls_number_reflns     1725
_refine_ls_number_parameters     111
_refine_ls_number_restraints     0
_refine_ls_hydrogen_treatment     constr
_refine_ls_weighting_scheme     calc
_refine_ls_weighting_details
               'w=1/[\s^2^(Fo^2^)+(0.1038P)^2^+0.301P] where P=(Fo^2^+2Fc^2^)/3'
_atom_sites_solution_hydrogens     geom
_atom_sites_solution_primary     direct
_atom_sites_solution_secondary     difmap
_refine_ls_shift/su_max     0
_refine_ls_shift/su_mean     0
_refine_diff_density_max     0.39
_refine_diff_density_min     -0.44
_refine_ls_extinction_method     none
loop_
    _atom_type_symbol
    _atom_type_description
    _atom_type_scat_dispersion_real
    _atom_type_scat_dispersion_imag
    _atom_type_scat_source
    C C 0.0033 0.0016 'International Tables Vol C Tables 4.2.6.8 and 6.1.1.4'
    H H 0 0 'International Tables Vol C Tables 4.2.6.8 and 6.1.1.4'
    O O 0.0106 0.006 'International Tables Vol C Tables 4.2.6.8 and 6.1.1.4'
_computing_data_collection     'RAPID-AUTO (Rigaku, 1999)'
_computing_cell_refinement     'PROCESS-AUTO (Rigaku, 1998)'
_computing_data_reduction     'PROCESS-AUTO (Rigaku, 1998)'
_computing_structure_solution     'SIR2004 (Burla <i>et al.</i>, 2005)'
_computing_structure_refinement     'SHELXL97 (Sheldrick, 2008)'
_computing_molecular_graphics     'ORTEP-3 for Windows (Farrugia, 1997)'
_computing_publication_material     'WinGX (Farrugia, 1999)'
loop_
    _atom_site_type_symbol
    _atom_site_label
    _atom_site_fract_x
    _atom_site_fract_y
    _atom_site_fract_z
    _atom_site_U_iso_or_equiv
    _atom_site_adp_type
    _atom_site_calc_flag
    _atom_site_refinement_flags
    _atom_site_occupancy
    _atom_site_symmetry_multiplicity
    _atom_site_disorder_assembly
    _atom_site_disorder_group
    C C1 0.3162(6) 0.2759(3) 0.1180(3) 0.0304(7) Uani d . 1 1 . .
    H H1 0.2882 0.1685 0.082 0.036 Uiso calc R 1 1 . .
    C C2 0.5104(6) 0.3236(3) 0.2269(3) 0.0282(7) Uani d . 1 1 . .
    C C3 0.5524(6) 0.4852(3) 0.2811(3) 0.0279(6) Uani d . 1 1 . .
    C C4 0.3981(6) 0.5939(3) 0.2252(3) 0.0293(7) Uani d . 1 1 . .
    H H4 0.425 0.7012 0.2616 0.035 Uiso calc R 1 1 . .
    C C5 0.2021(6) 0.5460(3) 0.1150(3) 0.0264(6) Uani d . 1 1 . .
    C C6 0.1606(6) 0.3872(3) 0.0611(3) 0.0274(6) Uani d . 1 1 . .
    C C7 -0.0418(6) 0.3343(3) -0.0564(3) 0.0286(6) Uani d . 1 1 . .
    O O1 -0.0753(5) 0.1938(3) -0.1056(2) 0.0421(6) Uani d . 1 1 . .
    C C8 0.6538(9) 0.0647(4) 0.2327(4) 0.0529(10) Uani d . 1 1 . .
    H H8A 0.4579 0.0121 0.2389 0.079 Uiso calc R 1 1 . .
    H H8B 0.7865 0.0095 0.2828 0.079 Uiso calc R 1 1 . .
    H H8C 0.7052 0.0628 0.1374 0.079 Uiso calc R 1 1 . .
    O O2 0.6714(5) 0.2264(2) 0.2899(2) 0.0369(6) Uani d . 1 1 . .
    C C9 0.8062(7) 0.6813(4) 0.4442(3) 0.0382(8) Uani d . 1 1 . .
    H H9A 0.8839 0.7476 0.3745 0.057 Uiso calc R 1 1 . .
    H H9B 0.946 0.6892 0.5202 0.057 Uiso calc R 1 1 . .
    H H9C 0.6283 0.7173 0.4764 0.057 Uiso calc R 1 1 . .
    O O3 0.7479(5) 0.5185(2) 0.3876(2) 0.0345(6) Uani d . 1 1 . .
loop_
    _atom_site_aniso_label
    _atom_site_aniso_U_11
    _atom_site_aniso_U_22
    _atom_site_aniso_U_33
    _atom_site_aniso_U_12
    _atom_site_aniso_U_13
    _atom_site_aniso_U_23
    C1 0.0295(15) 0.0273(15) 0.0345(15) 0.0050(11) -0.0052(12) 0.0030(12)
    C2 0.0270(14) 0.0262(14) 0.0325(14) 0.0079(11) -0.0031(12) 0.0033(11)
    C3 0.0277(14) 0.0278(15) 0.0280(14) 0.0026(11) -0.0024(11) 0.0040(11)
    C4 0.0292(14) 0.0235(14) 0.0348(15) 0.0034(11) -0.0048(12) 0.0022(11)
    C5 0.0254(14) 0.0226(14) 0.0320(14) 0.0048(11) 0.0015(12) 0.0039(11)
    C6 0.0274(14) 0.0254(15) 0.0299(14) 0.0045(11) 0.0015(12) 0.0037(11)
    C7 0.0262(14) 0.0255(14) 0.0342(15) 0.0040(11) -0.0034(12) 0.0030(11)
    O1 0.0474(14) 0.0269(12) 0.0514(14) 0.0090(9) -0.0156(11) -0.0022(9)
    C8 0.062(2) 0.0276(17) 0.070(2) 0.0148(15) -0.025(2) -0.0001(16)
    O2 0.0405(12) 0.0287(12) 0.0423(12) 0.0116(9) -0.0126(10) 0.0013(9)
    C9 0.0418(18) 0.0317(17) 0.0392(16) 0.0025(13) -0.0133(14) -0.0007(13)
    O3 0.0377(12) 0.0289(11) 0.0356(11) 0.0049(8) -0.0145(9) -0.0002(8)
_geom_special_details
;
All s.u.'s (except the s.u. in the dihedral angle between two l.s. planes) are
estimated using the full covariance matrix. The cell s.u.'s are taken into
account individually in the estimation of s.u.'s in distances, angles and
torsion angles; correlations between s.u.'s in cell parameters are only used
when they are defined by crystal symmetry. An approximate (isotropic)
treatment of cell s.u.'s is used for estimating s.u.'s involving l.s. planes.
;
loop_
    _geom_bond_atom_site_label_1
    _geom_bond_atom_site_label_2
    _geom_bond_site_symmetry_2
    _geom_bond_distance
    _geom_bond_publ_flag
    C1 C2 . 1.382(4) ?
    C1 C6 . 1.404(4) ?
    C1 H1 . 0.94 ?
    C2 O2 . 1.359(3) ?
    C2 C3 . 1.414(4) ?
    C3 O3 . 1.356(3) ?
    C3 C4 . 1.379(4) ?
    C4 C5 . 1.397(4) ?
    C4 H4 . 0.94 ?
    C5 C6 . 1.392(4) ?
    C5 C7 2_565 1.479(4) ?
    C6 C7 . 1.474(4) ?
    C7 O1 . 1.236(3) ?
    C7 C5 2_565 1.479(4) ?
    C8 O2 . 1.428(4) ?
    C8 H8A . 0.97 ?
    C8 H8B . 0.97 ?
    C8 H8C . 0.97 ?
    C9 O3 . 1.434(3) ?
    C9 H9A . 0.97 ?
    C9 H9B . 0.97 ?
    C9 H9C . 0.97 ?
loop_
    _geom_angle_atom_site_label_1
    _geom_angle_atom_site_label_2
    _geom_angle_atom_site_label_3
    _geom_angle_site_symmetry_1
    _geom_angle_site_symmetry_3
    _geom_angle
    _geom_angle_publ_flag
    C2 C1 C6 . . 120.2(3) ?
    C2 C1 H1 . . 119.9 ?
    C6 C1 H1 . . 119.9 ?
    O2 C2 C1 . . 125.2(3) ?
    O2 C2 C3 . . 114.9(2) ?
    C1 C2 C3 . . 119.9(2) ?
    O3 C3 C4 . . 125.5(3) ?
    O3 C3 C2 . . 114.8(2) ?
    C4 C3 C2 . . 119.7(2) ?
    C3 C4 C5 . . 120.5(3) ?
    C3 C4 H4 . . 119.7 ?
    C5 C4 H4 . . 119.7 ?
    C6 C5 C4 . . 119.9(3) ?
    C6 C5 C7 . 2_565 120.8(2) ?
    C4 C5 C7 . 2_565 119.3(2) ?
    C5 C6 C1 . . 119.7(3) ?
    C5 C6 C7 . . 120.9(2) ?
    C1 C6 C7 . . 119.3(3) ?
    O1 C7 C6 . . 121.0(2) ?
    O1 C7 C5 . 2_565 120.7(2) ?
    C6 C7 C5 . 2_565 118.3(2) ?
    O2 C8 H8A . . 109.5 ?
    O2 C8 H8B . . 109.5 ?
    H8A C8 H8B . . 109.5 ?
    O2 C8 H8C . . 109.5 ?
    H8A C8 H8C . . 109.5 ?
    H8B C8 H8C . . 109.5 ?
    C2 O2 C8 . . 117.2(2) ?
    O3 C9 H9A . . 109.5 ?
    O3 C9 H9B . . 109.5 ?
    H9A C9 H9B . . 109.5 ?
    O3 C9 H9C . . 109.5 ?
    H9A C9 H9C . . 109.5 ?
    H9B C9 H9C . . 109.5 ?
    C3 O3 C9 . . 117.4(2) ?
loop_
    _geom_torsion_atom_site_label_1
    _geom_torsion_atom_site_label_2
    _geom_torsion_atom_site_label_3
    _geom_torsion_atom_site_label_4
    _geom_torsion_site_symmetry_1
    _geom_torsion_site_symmetry_2
    _geom_torsion_site_symmetry_3
    _geom_torsion_site_symmetry_4
    _geom_torsion
    _geom_torsion_publ_flag
    C6 C1 C2 O2 . . . . 179.8(3) ?
    C6 C1 C2 C3 . . . . 0.0(4) ?
    O2 C2 C3 O3 . . . . 0.2(4) ?
    C1 C2 C3 O3 . . . . -180.0(3) ?
    O2 C2 C3 C4 . . . . -179.5(3) ?
    C1 C2 C3 C4 . . . . 0.3(4) ?
    O3 C3 C4 C5 . . . . 179.9(3) ?
    C2 C3 C4 C5 . . . . -0.4(4) ?
    C3 C4 C5 C6 . . . . 0.3(4) ?
    C3 C4 C5 C7 . . . 2_565 -179.4(3) ?
    C4 C5 C6 C1 . . . . 0.0(4) ?
    C7 C5 C6 C1 2_565 . . . 179.7(3) ?
    C4 C5 C6 C7 . . . . -179.1(3) ?
    C7 C5 C6 C7 2_565 . . . 0.6(5) ?
    C2 C1 C6 C5 . . . . -0.1(4) ?
    C2 C1 C6 C7 . . . . 179.0(3) ?
    C5 C6 C7 O1 . . . . 178.8(3) ?
    C1 C6 C7 O1 . . . . -0.3(4) ?
    C5 C6 C7 C5 . . . 2_565 -0.6(5) ?
    C1 C6 C7 C5 . . . 2_565 -179.7(3) ?
    C1 C2 O2 C8 . . . . 4.9(5) ?
    C3 C2 O2 C8 . . . . -175.3(3) ?
    C4 C3 O3 C9 . . . . -2.1(4) ?
    C2 C3 O3 C9 . . . . 178.2(3) ?
loop_
    _geom_hbond_atom_site_label_D
    _geom_hbond_atom_site_label_H
    _geom_hbond_atom_site_label_A
    _geom_hbond_site_symmetry_A
    _geom_hbond_distance_DH
    _geom_hbond_distance_HA
    _geom_hbond_distance_DA
    _geom_hbond_angle_DHA
    _geom_hbond_publ_flag
    C8 H8A O1 2_555 0.97 2.58 3.391(5) 142 yes
    C9 H9B O2 2_766 0.97 2.54 3.494(4) 168 yes
