# Supplementary material for: 2,3,6,7-Tetra­meth­oxy-9,10-anthra­quinone
Source: Acta Crystallogr Sect E Struct Rep Online. 2012 Jul 28;68(Pt 8):o2587. doi: 10.1107/S1600536812033119 (PMC3415025; doi:10.1107/S1600536812033119)
Supplement: Supplementary file 2 [file e-68-o2587-Isup2.hkl]

#
# h,k,l, Fc-squared, Fo-squared, sigma(Fo-squared) and status flag
#
data_I
_shelx_title ' meoaq in P -1'
_shelx_refln_list_code          4
_shelx_F_calc_maximum       97.70
_exptl_crystal_F_000       172.00
_reflns_d_resolution_high  0.7700
 
loop_
 _symmetry_equiv_pos_as_xyz
 'x, y, z'
 '-x, -y, -z'
 
_cell_length_a     4.6607
_cell_length_b     8.4769
_cell_length_c     9.8110
_cell_angle_alpha  94.859
_cell_angle_beta   91.410
_cell_angle_gamma  97.278
 
_shelx_F_squared_multiplier     1.000
 
loop_
 _refln_index_h
 _refln_index_k
 _refln_index_l
 _refln_F_squared_calc
 _refln_F_squared_meas
 _refln_F_squared_sigma
 _refln_observed_status
   1   0   0      132.90      113.21      1.17 o
   2   0   0       91.07       82.36      1.28 o
   3   0   0        2.37        1.49      0.50 o
   4   0   0        2.72        2.84      0.55 o
   5   0   0        0.15       -0.38      0.55 o
  -6   1   0        1.65        2.03      1.10 o
  -5   1   0       54.62       60.79      1.68 o
  -4   1   0      115.30      116.98      1.68 o
  -3   1   0        0.94        0.83      0.49 o
  -2   1   0      139.65      129.09      1.81 o
  -1   1   0        1.07        1.26      0.37 o
   1   1   0       58.44       56.84      0.97 o
   2   1   0        2.43        1.62      0.38 o
   3   1   0      443.56      444.78      4.37 o
   4   1   0        0.35        0.61      0.55 o
   5   1   0        0.30        0.58      0.63 o
  -6   2   0        2.89        3.07      0.83 o
  -5   2   0       97.87       97.74      2.05 o
  -4   2   0        0.06        0.04      0.38 o
  -3   2   0       28.20       29.02      0.73 o
  -2   2   0      269.24      264.25      1.88 o
  -1   2   0      902.06      831.07      7.12 o
   0   2   0       77.84       72.62      1.79 o
   1   2   0       27.69       27.38      0.91 o
   2   2   0        0.40        0.22      0.40 o
   3   2   0      129.23      138.12      1.74 o
   4   2   0       16.66       18.74      1.53 o
   5   2   0        0.77        0.96      0.57 o
  -5   3   0        0.01       -0.33      0.57 o
  -4   3   0        5.96        4.88      1.13 o
  -3   3   0       10.55       11.52      0.69 o
  -2   3   0      325.70      325.09      2.84 o
  -1   3   0       37.33       38.38      1.06 o
   0   3   0        0.25       -0.03      0.40 o
   1   3   0        7.14        6.47      0.94 o
   2   3   0        2.44        1.90      0.59 o
   3   3   0        0.50        0.17      0.48 o
   4   3   0        8.51        4.96      1.67 o
   5   3   0        0.18        0.09      0.72 o
  -5   4   0       17.52       18.65      1.79 o
  -4   4   0        2.89        2.93      0.92 o
  -3   4   0       65.00       73.05      1.28 o
  -2   4   0       49.04       51.82      1.03 o
  -1   4   0        3.94        3.68      0.91 o
   0   4   0      251.75      266.62      3.58 o
   1   4   0      323.48      346.96      4.17 o
   2   4   0      100.84       93.01      1.73 o
   3   4   0        5.74        5.91      1.22 o
   4   4   0       24.20       24.66      1.48 o
   5   4   0        1.31        1.05      1.08 o
  -5   5   0       25.40       28.08      2.19 o
  -4   5   0       12.60       12.90      1.24 o
  -3   5   0       15.23       12.78      1.01 o
  -2   5   0       43.36       40.51      1.12 o
  -1   5   0        0.08        0.58      1.11 o
   0   5   0       18.72       18.73      1.04 o
   1   5   0      190.93      203.86      3.29 o
   2   5   0        0.05        0.18      0.56 o
   3   5   0        1.30        1.53      0.86 o
   4   5   0      115.99      124.21      3.68 o
  -5   6   0        0.63        0.33      0.70 o
  -4   6   0        0.79        0.19      0.65 o
  -3   6   0       59.76       60.12      1.78 o
  -2   6   0      189.04      187.03      2.85 o
  -1   6   0       12.22       18.16      2.01 o
   0   6   0       38.31       39.50      1.71 o
   1   6   0      154.61      168.02      3.37 o
   2   6   0        0.23        0.24      1.09 o
   3   6   0       20.71       24.41      1.43 o
   4   6   0      127.41      146.57      3.90 o
  -5   7   0        0.26        0.59      0.80 o
  -4   7   0        0.35        0.65      0.82 o
  -3   7   0       56.28       59.86      1.74 o
  -2   7   0       56.62       55.36      2.22 o
  -1   7   0        1.80        1.82      1.07 o
   0   7   0       87.25       81.73      2.07 o
   1   7   0        0.00        0.14      1.20 o
   2   7   0       11.84       14.73      1.95 o
   3   7   0        5.59        6.92      1.32 o
   4   7   0        0.54        0.59      1.41 o
  -4   8   0        4.26        1.46      1.35 o
  -3   8   0        4.32        1.85      1.54 o
  -2   8   0        7.46       10.25      1.77 o
  -1   8   0        3.68        2.15      1.20 o
   0   8   0       21.21       23.21      1.92 o
   1   8   0       41.68       45.84      1.85 o
   2   8   0        8.35        2.64      3.44 o
   3   8   0        0.40       -0.02      0.68 o
  -4   9   0       34.72       48.29      2.94 o
  -3   9   0        0.65        0.40      1.27 o
  -2   9   0        2.06        2.44      2.02 o
  -1   9   0       23.00       28.14      3.11 o
   0   9   0        0.11       -0.11      0.95 o
   1   9   0        0.47       -0.22      0.99 o
   2   9   0        5.24        0.00      0.81 o
  -3  10   0        0.02        0.70      1.02 o
  -2  10   0       10.61       14.98      3.47 o
  -1  10   0       14.43       19.48      2.03 o
   0  10   0        9.58       11.06      4.55 o
   1  10   0        3.83        1.86      2.46 o
   1 -11   1        4.87        6.96      4.64 o
  -1 -10   1        3.17        2.40      2.01 o
   0 -10   1        0.61        0.18      1.41 o
   1 -10   1        1.88        3.23      1.61 o
   2 -10   1        2.83        1.20      1.78 o
   3 -10   1       21.64       26.68      1.84 o
  -2  -9   1       22.92       22.14      1.78 o
  -1  -9   1        0.28        0.45      1.08 o
   0  -9   1        0.98        0.49      1.12 o
   1  -9   1        7.54        6.85      5.04 o
   2  -9   1       20.20       26.73      2.98 o
   3  -9   1       18.17       22.05      1.58 o
   4  -9   1        6.80        6.38      2.98 o
  -3  -8   1        2.09        0.56      1.17 o
  -2  -8   1       74.11       72.99      2.18 o
  -1  -8   1        1.21        1.66      1.10 o
   0  -8   1       22.11       21.55      2.58 o
   1  -8   1      173.92      170.53      3.14 o
   2  -8   1        0.63        1.44      1.31 o
   3  -8   1       16.02       18.93      5.26 o
   4  -8   1        1.21        0.49      0.90 o
  -4  -7   1        0.15        1.54      1.73 o
  -3  -7   1        1.99        2.57      1.23 o
  -2  -7   1        0.16       -0.31      0.81 o
  -1  -7   1       29.47       31.05      1.78 o
   0  -7   1        3.02        2.67      1.10 o
   1  -7   1     1140.59     1120.17     11.52 o
   2  -7   1       30.56       35.09      1.59 o
   3  -7   1        0.01        0.16      0.78 o
   4  -7   1        0.46        0.68      0.76 o
   5  -7   1        0.12        0.39      1.10 o
  -4  -6   1       63.54       71.07      1.96 o
  -3  -6   1       32.26       36.31      1.70 o
  -2  -6   1        1.67        2.50      1.13 o
  -1  -6   1       12.83       10.84      1.37 o
   0  -6   1        0.50        1.89      0.89 o
   1  -6   1      131.66      116.58      3.04 o
   2  -6   1        0.38        0.38      0.54 o
   3  -6   1        0.07        0.20      0.69 o
   4  -6   1      145.45      147.11      2.08 o
   5  -6   1        3.33        1.63      1.80 o
  -5  -5   1        1.98        3.12      1.48 o
  -4  -5   1       92.38      102.66      3.10 o
  -3  -5   1        6.28        8.46      0.97 o
  -2  -5   1        1.63        1.54      0.93 o
  -1  -5   1      111.81      111.27      2.71 o
   0  -5   1      314.02      305.25      4.22 o
   1  -5   1       21.26       20.93      1.10 o
   2  -5   1       40.21       42.83      1.11 o
   3  -5   1        5.70        4.71      0.76 o
   4  -5   1       23.81       21.58      1.00 o
   5  -5   1        6.63        2.02      2.88 o
  -5  -4   1        5.33        5.01      2.34 o
  -4  -4   1        0.70        0.63      0.70 o
  -3  -4   1        0.75        0.91      0.68 o
  -2  -4   1       49.39       48.58      1.24 o
  -1  -4   1      317.71      333.25      3.56 o
   0  -4   1       24.73       30.42      1.71 o
   1  -4   1       66.64       70.31      1.38 o
   2  -4   1        7.67        8.47      0.59 o
   3  -4   1        3.41        4.06      0.62 o
   4  -4   1        0.00       -0.49      0.74 o
   5  -4   1        0.01        0.17      1.43 o
  -5  -3   1        0.00       -0.42      1.01 o
  -4  -3   1       13.40       15.74      1.19 o
  -3  -3   1       15.95       15.66      1.08 o
  -2  -3   1      111.66      111.30      1.61 o
  -1  -3   1      181.90      175.81      2.11 o
   0  -3   1       38.88       37.49      1.71 o
   1  -3   1       52.26       49.19      1.29 o
   2  -3   1      703.73      743.30      5.65 o
   3  -3   1       34.23       30.66      0.71 o
   4  -3   1        0.04        0.08      0.39 o
   5  -3   1       11.85       13.91      0.89 o
  -5  -2   1        0.93        1.27      0.81 o
  -4  -2   1       31.94       34.77      1.20 o
  -3  -2   1        2.41        2.98      0.63 o
  -2  -2   1       87.91       84.15      1.67 o
  -1  -2   1      243.85      206.71      2.22 o
   0  -2   1        2.37        0.78      0.56 o
   1  -2   1        0.00        0.01      0.24 o
   2  -2   1      226.20      234.38      1.80 o
   3  -2   1        0.29        0.36      0.42 o
   4  -2   1       22.18       22.27      0.82 o
   5  -2   1      201.22      210.14      3.49 o
   6  -2   1        0.74        2.63      1.42 o
  -5  -1   1        3.32        2.95      0.75 o
  -4  -1   1        6.01        6.46      0.78 o
  -3  -1   1       89.87       86.45      1.96 o
  -2  -1   1       36.02       34.13      0.84 o
  -1  -1   1     1044.77      943.34      8.14 o
   0  -1   1      196.64      169.76      1.91 o
   1  -1   1      660.67      567.98      3.35 o
   2  -1   1      811.49      739.24      5.32 o
   3  -1   1        7.36        6.99      0.69 o
   4  -1   1       18.58       18.80      0.74 o
   5  -1   1      233.95      245.23      6.76 o
   6  -1   1        3.46        0.11      1.76 o
  -5   0   1        2.32        1.99      0.67 o
  -4   0   1        6.04        7.63      0.79 o
  -3   0   1       51.65       46.04      1.45 o
  -2   0   1      596.23      548.35      6.98 o
  -1   0   1       45.40       53.26      1.36 o
   1   0   1      795.60      675.95     11.37 o
   2   0   1       18.03       18.25      0.48 o
   3   0   1       19.57       21.92      0.73 o
   4   0   1        8.14        7.05      1.71 o
   5   0   1        0.19       -0.28      0.59 o
  -6   1   1      123.57      112.38      5.37 o
  -5   1   1        9.59        9.62      1.20 o
  -4   1   1        0.00       -0.40      0.57 o
  -3   1   1       63.37       60.49      1.14 o
  -2   1   1       35.42       31.29      0.86 o
  -1   1   1       18.34       20.86      0.60 o
   0   1   1      138.00      114.33      1.23 o
   1   1   1      981.73      911.74      7.18 o
   2   1   1      114.63      119.02      1.20 o
   3   1   1       22.86       25.42      0.97 o
   4   1   1        6.17        7.17      1.77 o
   5   1   1        4.99        2.34      1.00 o
  -6   2   1       44.84       37.50      2.41 o
  -5   2   1        1.87        1.58      0.94 o
  -4   2   1        3.97        4.58      0.60 o
  -3   2   1      302.54      311.41      3.62 o
  -2   2   1       11.02       11.06      0.40 o
  -1   2   1        0.12       -0.10      0.54 o
   0   2   1      493.85      442.80      3.94 o
   1   2   1       13.09       13.06      0.84 o
   2   2   1       48.36       46.28      1.03 o
   3   2   1       47.90       53.27      0.92 o
   4   2   1        4.86        5.50      1.21 o
   5   2   1        0.06        0.10      0.59 o
  -5   3   1        0.03        0.33      0.49 o
  -4   3   1        1.16        1.02      0.56 o
  -3   3   1      174.47      188.31      4.28 o
  -2   3   1       52.72       53.29      0.83 o
  -1   3   1      196.42      198.23      2.59 o
   0   3   1      220.66      208.04      3.34 o
   1   3   1      213.83      223.22      2.70 o
   2   3   1       37.11       36.99      0.93 o
   3   3   1       15.48       14.42      0.77 o
   4   3   1       12.50       13.28      1.84 o
   5   3   1        2.38        0.73      1.00 o
  -5   4   1        0.33        0.16      1.10 o
  -4   4   1        0.99        2.05      1.29 o
  -3   4   1        0.04        0.34      0.50 o
  -2   4   1       51.70       53.25      1.37 o
  -1   4   1       62.21       58.33      1.54 o
   0   4   1      754.89      805.99      7.71 o
   1   4   1      105.84      109.04      1.76 o
   2   4   1       23.11       19.06      0.93 o
   3   4   1       21.42       23.00      1.30 o
   4   4   1       13.57       14.87      0.84 o
  -5   5   1       40.90       42.74      2.64 o
  -4   5   1        4.60        1.66      1.84 o
  -3   5   1       27.93       28.95      0.90 o
  -2   5   1        3.96        1.18      1.04 o
  -1   5   1      170.28      159.86      3.51 o
   0   5   1       42.52       44.37      1.68 o
   1   5   1       10.03       14.15      1.45 o
   2   5   1        4.50        4.86      0.89 o
   3   5   1      317.09      342.59      3.84 o
   4   5   1        7.14        6.27      0.98 o
  -5   6   1       33.94       30.63      4.18 o
  -4   6   1        1.78        0.54      0.61 o
  -3   6   1        5.38        4.89      0.85 o
  -2   6   1      450.80      446.68      5.65 o
  -1   6   1       55.16       55.58      1.76 o
   0   6   1       45.04       48.66      1.77 o
   1   6   1        0.00       -0.23      0.80 o
   2   6   1       92.03       94.51      1.80 o
   3   6   1       41.02       39.59      1.52 o
   4   6   1        0.29        0.30      0.64 o
  -5   7   1        1.29        2.45      3.28 o
  -4   7   1        1.98        0.06      0.50 o
  -3   7   1        7.79        8.69      1.05 o
  -2   7   1      759.77      759.90      8.43 o
  -1   7   1        8.73        7.92      1.27 o
   0   7   1       20.40       20.04      1.37 o
   1   7   1       23.94       19.07      1.28 o
   2   7   1        4.84        6.73      1.24 o
   3   7   1        1.14        2.67      0.89 o
   4   7   1        0.58        1.06      1.00 o
  -4   8   1        8.14        0.20      1.76 o
  -3   8   1        8.70        0.15      1.24 o
  -2   8   1       10.51        5.94      4.51 o
  -1   8   1       11.53       10.48      1.46 o
   0   8   1        1.74        3.28      1.44 o
   1   8   1      123.22      116.59      2.87 o
   2   8   1        0.00       -0.12      0.75 o
   3   8   1        0.04       -0.07      0.72 o
  -3   9   1        3.61        2.77      2.07 o
  -2   9   1        8.09       -0.03      1.55 o
  -1   9   1        0.28        0.39      1.13 o
   0   9   1        5.47        8.83      1.83 o
   1   9   1        4.11        3.35      1.51 o
   2   9   1        4.55        3.23      2.71 o
  -3  10   1        5.65        3.58      2.08 o
  -2  10   1        0.68        0.18      1.49 o
  -1  10   1        0.07        0.24      1.96 o
   0  10   1        0.17       -0.01      1.22 o
   1  10   1        0.77        2.53      2.07 o
  -1 -10   2        6.09        4.73      4.22 o
   0 -10   2       14.86       18.06      2.01 o
   1 -10   2        0.90        1.36      1.46 o
   2 -10   2        0.05        1.04      1.62 o
   3 -10   2       44.23       61.73      2.92 o
  -2  -9   2        4.49        1.29      1.61 o
  -1  -9   2        7.24        4.09      3.68 o
   0  -9   2        6.84        8.84      1.64 o
   1  -9   2        4.75        8.27      1.65 o
   2  -9   2        2.22        2.74      1.66 o
   3  -9   2       10.22       14.44      1.40 o
   4  -9   2        0.00       -0.02      0.90 o
  -3  -8   2        4.17        2.60      2.47 o
  -2  -8   2       21.95       25.79      2.04 o
  -1  -8   2        0.05       -0.01      0.94 o
   0  -8   2       22.91       21.91      2.67 o
   1  -8   2        3.36        5.39      1.34 o
   2  -8   2       46.70       53.53      2.32 o
   3  -8   2       27.92       31.81      1.64 o
   4  -8   2        3.22        4.36      1.33 o
  -4  -7   2        3.64        2.04      1.55 o
  -3  -7   2        2.87        3.54      2.59 o
  -2  -7   2       19.28       23.32      1.53 o
  -1  -7   2       77.94       79.54      2.45 o
   0  -7   2        0.09        0.06      0.75 o
   1  -7   2      147.31      144.00      3.08 o
   2  -7   2       10.25        8.92      0.93 o
   3  -7   2        7.25        6.70      1.10 o
   4  -7   2        0.26        0.83      0.71 o
   5  -7   2        2.53        3.38      1.58 o
  -4  -6   2        6.37        8.89      1.30 o
  -3  -6   2        1.44        2.28      1.20 o
  -2  -6   2        2.60        2.45      0.98 o
  -1  -6   2        6.39        5.74      1.34 o
   0  -6   2        0.12        0.42      0.78 o
   1  -6   2       24.33       26.17      1.35 o
   2  -6   2      150.74      139.75      2.10 o
   3  -6   2        3.43        6.26      0.87 o
   4  -6   2        8.00        5.97      1.07 o
   5  -6   2        1.50        0.02      0.76 o
  -4  -5   2        0.47        1.24      0.92 o
  -3  -5   2        6.77        9.42      1.33 o
  -2  -5   2      196.21      200.75      3.21 o
  -1  -5   2       44.49       44.19      1.42 o
   0  -5   2        0.89        1.58      0.78 o
   1  -5   2       86.61       91.34      2.00 o
   2  -5   2       15.09       19.20      0.92 o
   3  -5   2       25.58       24.57      1.38 o
   4  -5   2       36.80       32.77      1.29 o
   5  -5   2        8.17        3.06      3.20 o
  -5  -4   2        5.77        3.15      2.49 o
  -4  -4   2        2.50        3.02      0.95 o
  -3  -4   2        4.75        4.87      1.13 o
  -2  -4   2       71.46       77.58      1.87 o
  -1  -4   2       75.15       69.84      2.12 o
   0  -4   2       54.73       48.39      1.26 o
   1  -4   2      141.80      150.98      2.26 o
   2  -4   2       71.72       75.13      1.21 o
   3  -4   2        3.80        5.44      0.65 o
   4  -4   2       27.99       30.44      1.16 o
   5  -4   2        5.54       -0.04      0.71 o
  -5  -3   2        1.33        1.12      1.24 o
  -4  -3   2        2.17        1.69      0.98 o
  -3  -3   2        0.91        0.79      0.82 o
  -2  -3   2        0.02        0.27      0.53 o
  -1  -3   2        0.01        0.17      0.83 o
   0  -3   2       84.23       71.18      1.58 o
   1  -3   2      742.92      736.99      6.56 o
   2  -3   2        0.46       -0.01      0.30 o
   3  -3   2       40.00       43.00      0.93 o
   4  -3   2       26.34       25.02      1.12 o
   5  -3   2       16.64       17.77      0.82 o
  -5  -2   2        1.02        1.15      1.34 o
  -4  -2   2      117.68      127.17      4.12 o
  -3  -2   2        0.09       -0.09      0.49 o
  -2  -2   2        0.70        0.61      0.88 o
  -1  -2   2        1.40        1.03      0.82 o
   0  -2   2      483.48      439.60      4.07 o
   1  -2   2      121.81      113.51      1.16 o
   2  -2   2       67.00       73.62      0.80 o
   3  -2   2       94.18       97.77      1.30 o
   4  -2   2      328.86      338.50      3.19 o
   5  -2   2        8.97        8.22      0.81 o
  -5  -1   2        0.19        0.52      0.77 o
  -4  -1   2       58.27       59.06      1.97 o
  -3  -1   2        0.02       -0.14      0.70 o
  -2  -1   2      103.47       99.37      1.70 o
  -1  -1   2     5895.95     5378.28     72.70 o
   0  -1   2       63.90       62.31      1.45 o
   1  -1   2      511.17      474.14      2.99 o
   2  -1   2       98.01       86.18      1.04 o
   3  -1   2      236.25      236.39      2.00 o
   4  -1   2       26.41       27.39      0.74 o
   5  -1   2        5.34        3.21      0.71 o
  -5   0   2       12.95       15.48      1.02 o
  -4   0   2        4.66        5.18      0.82 o
  -3   0   2       26.36       24.25      0.99 o
  -2   0   2        0.12       -0.05      0.56 o
  -1   0   2     9545.16     8593.60    114.69 o
   0   0   2      432.40      378.09      2.28 o
   1   0   2       20.13       25.74      1.10 o
   2   0   2      235.99      252.37      1.82 o
   3   0   2       13.93       12.02      0.49 o
   4   0   2        0.00        0.28      0.42 o
   5   0   2        0.10        0.05      0.46 o
  -5   1   2       13.73       10.91      3.95 o
  -4   1   2        3.37        2.79      0.86 o
  -3   1   2       47.95       46.43      1.02 o
  -2   1   2      109.60      103.03      1.28 o
  -1   1   2       56.33       52.95      1.65 o
   0   1   2       27.93       19.27      0.55 o
   1   1   2        0.65        0.53      0.24 o
   2   1   2     1148.59     1178.13      9.87 o
   3   1   2       17.30       18.24      0.44 o
   4   1   2        3.32        2.94      0.51 o
   5   1   2       23.48       26.35      2.37 o
  -5   2   2        2.43        1.73      0.62 o
  -4   2   2        3.65        2.47      0.69 o
  -3   2   2      131.55      132.84      4.56 o
  -2   2   2       96.62       98.84      2.25 o
  -1   2   2       31.58       28.05      0.97 o
   0   2   2        0.63        1.37      0.57 o
   1   2   2       71.26       73.25      1.13 o
   2   2   2       33.66       37.22      0.74 o
   3   2   2       50.03       55.26      2.15 o
   4   2   2        2.91        1.44      0.58 o
   5   2   2       55.72       57.74      3.06 o
  -5   3   2        0.49        0.69      0.87 o
  -4   3   2       10.52       11.20      2.54 o
  -2   3   2        9.80        7.79      0.60 o
  -1   3   2       28.00       23.92      1.12 o
   0   3   2       13.74       15.38      0.80 o
   1   3   2       75.14       70.50      1.17 o
   2   3   2        2.51        2.81      0.46 o
   3   3   2       27.21       26.99      0.76 o
   4   3   2        5.75        4.53      0.94 o
  -5   4   2        1.80        2.00      1.30 o
  -4   4   2        8.58       11.25      1.74 o
  -3   4   2       29.55       28.52      0.95 o
  -2   4   2        0.67        0.73      0.48 o
  -1   4   2      145.89      146.68      2.32 o
   0   4   2      688.18      761.19     22.11 o
   1   4   2      156.57      154.82      1.88 o
   2   4   2       11.37       10.62      0.95 o
   3   4   2       61.71       63.29      1.23 o
   4   4   2        0.40        0.31      0.63 o
  -5   5   2        1.93        0.80      2.58 o
  -4   5   2       33.73       34.37      2.45 o
  -3   5   2        7.91        9.18      0.82 o
  -2   5   2        0.21        0.06      1.02 o
  -1   5   2        0.59        1.29      0.95 o
   0   5   2        2.82        4.35      0.96 o
   1   5   2       29.43       30.68      1.26 o
   2   5   2       32.47       31.36      1.19 o
   3   5   2      302.50      322.54      6.16 o
   4   5   2        9.43       11.78      0.87 o
  -5   6   2        0.72        0.75      2.74 o
  -4   6   2        0.60        0.43      0.78 o
  -3   6   2      171.82      179.21      2.45 o
  -2   6   2       11.10       12.44      1.33 o
  -1   6   2      107.49      110.47      3.47 o
   0   6   2      173.22      200.92      3.17 o
   1   6   2        6.90        8.16      1.52 o
   2   6   2       25.04       25.18      1.82 o
   3   6   2       98.54      113.55      1.88 o
   4   6   2        7.05        8.95      1.52 o
  -4   7   2       21.23       15.40      9.33 o
  -3   7   2        7.06        5.42      1.76 o
  -2   7   2        4.35        3.19      1.46 o
  -1   7   2        5.13        2.90      1.30 o
   0   7   2       46.41       43.08      2.51 o
   1   7   2       12.74       13.23      1.15 o
   2   7   2       10.21       10.51      1.25 o
   3   7   2       10.81       16.04      1.71 o
  -4   8   2        0.00        0.37      1.42 o
  -3   8   2        3.79        2.42      1.65 o
  -2   8   2        3.69        7.20      1.79 o
  -1   8   2       17.86       16.89      1.85 o
   0   8   2       22.64       27.32      1.94 o
   1   8   2       12.06       12.86      2.12 o
   2   8   2        2.08        2.67      1.21 o
   3   8   2        3.32        2.69      1.59 o
  -3   9   2        0.02       -0.01      0.75 o
  -2   9   2       11.18        8.63      8.70 o
  -1   9   2        7.11        7.31      5.41 o
   0   9   2        1.20        0.81      1.13 o
   1   9   2        0.27       -0.27      1.35 o
   2   9   2        1.11        1.03      1.67 o
  -2  10   2       28.08       34.20      3.47 o
  -1  10   2        7.36        8.89      2.19 o
   0  10   2        6.17        7.17      2.67 o
   1  10   2        0.01        0.59      1.92 o
  -1 -10   3        1.42        0.51      1.64 o
   0 -10   3        3.36        3.01      3.14 o
   1 -10   3        2.25        3.69      2.66 o
   2 -10   3       33.45       40.01      2.63 o
  -2  -9   3        0.02        0.13      1.72 o
  -1  -9   3        2.22        1.27      2.15 o
   0  -9   3        0.16        0.26      1.25 o
   1  -9   3        8.48       11.32      1.67 o
   2  -9   3       13.24       16.94      1.33 o
   3  -9   3        6.50       -0.08      0.74 o
  -3  -8   3       15.35        8.81      8.43 o
  -2  -8   3        1.69        0.74      1.86 o
  -1  -8   3        7.80        8.75      2.43 o
   0  -8   3      457.55      463.39      6.51 o
   1  -8   3        1.63        2.76      1.48 o
   2  -8   3       15.86       21.35      1.57 o
   3  -8   3       10.80       13.54      1.90 o
   4  -8   3       19.33       22.57      1.97 o
  -4  -7   3        4.35        7.20      1.50 o
  -3  -7   3        0.00        0.86      1.08 o
  -2  -7   3       10.63        8.74      2.26 o
  -1  -7   3        4.24        3.77      1.96 o
   0  -7   3      586.70      580.13      6.72 o
   1  -7   3       30.85       36.40      2.05 o
   2  -7   3        3.48        3.53      0.83 o
   3  -7   3       59.31       56.58      1.42 o
   4  -7   3        0.85        1.31      1.02 o
  -4  -6   3        1.53        1.88      1.90 o
  -3  -6   3        0.57        0.34      1.06 o
  -2  -6   3        5.71        3.90      1.11 o
  -1  -6   3       46.11       45.65      2.02 o
   0  -6   3       19.27       16.70      1.68 o
   1  -6   3       19.47       21.11      1.28 o
   2  -6   3       10.67       12.87      1.00 o
   3  -6   3      179.60      155.19      2.16 o
   4  -6   3       22.03       23.61      1.03 o
   5  -6   3        0.70        0.10      0.84 o
  -4  -5   3        3.20        3.16      1.14 o
  -3  -5   3        3.61        3.29      1.06 o
  -2  -5   3       69.65       71.83      2.72 o
  -1  -5   3       46.92       44.13      1.49 o
   0  -5   3       18.42       16.50      1.36 o
   1  -5   3       23.79       26.80      1.36 o
   2  -5   3        2.74        2.98      0.79 o
   3  -5   3        6.94        5.06      0.89 o
   4  -5   3        6.20        6.25      0.82 o
   5  -5   3        0.05        0.35      1.19 o
  -5  -4   3        0.11        0.41      1.36 o
  -4  -4   3        0.02       -0.13      0.96 o
  -3  -4   3       21.44       23.19      1.54 o
  -2  -4   3       72.40       78.50      2.05 o
  -1  -4   3       38.64       39.60      1.26 o
   0  -4   3       35.28       33.89      1.90 o
   1  -4   3       79.56       84.42      1.44 o
   2  -4   3       10.25       11.12      0.64 o
   3  -4   3        0.62        0.56      0.62 o
   4  -4   3        1.01        0.77      0.53 o
   5  -4   3        5.38        0.00      0.52 o
  -5  -3   3       11.14        7.85      2.92 o
  -4  -3   3        1.61        2.86      0.98 o
  -3  -3   3        5.50        5.36      1.15 o
  -2  -3   3      128.17      131.24      2.32 o
  -1  -3   3        0.33        0.03      0.44 o
   0  -3   3       16.87       16.41      0.87 o
   1  -3   3     1114.61     1152.55      8.92 o
   2  -3   3       15.87        9.34      0.54 o
   3  -3   3        2.05        1.97      0.42 o
   4  -3   3       64.51       66.36      1.20 o
   5  -3   3        1.36        0.41      0.62 o
  -5  -2   3        9.85        9.88      2.08 o
  -4  -2   3        3.37        3.36      1.31 o
  -3  -2   3       50.47       53.51      2.16 o
  -2  -2   3       18.80       22.78      0.99 o
  -1  -2   3       53.14       54.66      1.21 o
   0  -2   3        2.56        1.46      0.67 o
   1  -2   3      107.09       87.52      1.17 o
   2  -2   3        4.32        4.00      0.40 o
   3  -2   3       70.98       68.98      1.23 o
   4  -2   3      593.52      628.59      6.29 o
   5  -2   3        1.86        1.04      0.61 o
  -5  -1   3        1.31        0.82      0.75 o
  -4  -1   3        6.54        6.34      0.77 o
  -3  -1   3       21.21       22.45      2.43 o
  -2  -1   3      397.54      416.64      8.91 o
  -1  -1   3       37.24       28.50      1.16 o
   0  -1   3     1082.27      963.59      6.78 o
   1  -1   3      668.33      626.08      3.98 o
   2  -1   3       64.13       68.51      0.69 o
   3  -1   3       18.90       17.08      0.46 o
   4  -1   3      151.92      157.69      1.65 o
   5  -1   3       16.19       19.07      2.13 o
  -5   0   3        0.57        1.04      0.86 o
  -4   0   3       22.20       26.47      1.46 o
  -3   0   3       85.14       85.72      3.36 o
  -2   0   3        2.27        3.57      1.62 o
  -1   0   3      315.09      293.43      4.29 o
   0   0   3        9.63        7.51      0.49 o
   1   0   3      283.95      278.02      2.48 o
   2   0   3       13.54       19.36      1.13 o
   3   0   3       49.08       43.59      2.47 o
   4   0   3       23.27       18.65      1.83 o
   5   0   3        0.05        0.02      1.05 o
  -5   1   3        0.01       -0.10      0.53 o
  -4   1   3       10.78       11.32      1.24 o
  -3   1   3        2.39        1.77      0.47 o
  -2   1   3       19.14       17.38      0.46 o
  -1   1   3       60.64        2.63      0.93 o
   0   1   3      391.03      384.38      3.78 o
   1   1   3       15.04       18.30      0.64 o
   2   1   3       33.72       36.34      2.53 o
   3   1   3        0.17       -0.21      0.96 o
   4   1   3        0.89        0.04      0.17 o
   5   1   3        0.32        0.00      0.95 o
  -5   2   3        0.73        1.07      0.56 o
  -4   2   3      125.19      126.69      3.99 o
  -3   2   3        8.33       11.04      1.47 o
  -2   2   3       26.83       24.07      1.48 o
  -1   2   3      149.80      158.93      4.25 o
   0   2   3      126.61      135.32      1.77 o
   1   2   3       84.09       81.18      0.96 o
   2   2   3       25.87       26.17      0.64 o
   3   2   3        0.12        0.04      0.27 o
   4   2   3        1.42        1.07      0.34 o
   5   2   3        2.03        1.52      1.83 o
  -5   3   3        0.64        0.11      1.35 o
  -4   3   3       32.82       38.35      2.25 o
  -3   3   3       21.99       20.29      1.75 o
  -2   3   3       55.62       60.97      2.01 o
  -1   3   3      466.71      487.94     11.73 o
   0   3   3      191.75      197.20      2.54 o
   1   3   3       15.48       19.29      0.89 o
   2   3   3       35.53       33.38      0.68 o
   3   3   3       57.99       60.99      0.98 o
   4   3   3        4.59        2.53      1.10 o
  -5   4   3        0.23        0.28      0.98 o
  -4   4   3        2.65        2.15      2.49 o
  -3   4   3        4.59        5.26      2.54 o
  -2   4   3      111.57      108.96      1.31 o
  -1   4   3      275.73      290.67      4.02 o
   0   4   3       28.24       27.11      1.11 o
   1   4   3       43.23       35.76      1.32 o
   2   4   3      255.25      261.35      2.60 o
   3   4   3       20.30       19.78      0.66 o
   4   4   3        0.00        0.13      0.53 o
  -5   5   3        0.14       -0.46      1.61 o
  -4   5   3        6.58        6.62      3.16 o
  -3   5   3       31.50       35.15      0.87 o
  -2   5   3        2.44        2.10      1.17 o
  -1   5   3       11.76       13.56      1.06 o
   0   5   3       22.56       26.84      1.29 o
   1   5   3      131.24      135.50      3.47 o
   2   5   3      468.43      505.56      5.19 o
   3   5   3       20.84       22.23      1.17 o
   4   5   3        0.96        1.97      3.31 o
  -5   6   3        0.63        0.59      1.76 o
  -4   6   3        4.53        4.66      2.02 o
  -3   6   3      449.37      500.69      6.91 o
  -2   6   3       15.39       14.33      1.39 o
  -1   6   3       44.93       45.23      2.41 o
   0   6   3        0.00        0.67      0.76 o
   1   6   3       25.82       22.49      1.33 o
   2   6   3        3.09        1.82      1.07 o
   3   6   3        0.42       -0.04      0.42 o
   4   6   3        1.55        1.61      2.17 o
  -4   7   3        4.23        6.51      2.32 o
  -3   7   3      187.82      205.38      2.52 o
  -2   7   3       16.16       15.34      2.11 o
  -1   7   3        9.82       11.84      1.56 o
   0   7   3      114.75      109.47      3.25 o
   1   7   3       11.67       18.22      1.88 o
   2   7   3        1.33        2.52      0.82 o
   3   7   3        6.40        6.22      1.39 o
  -4   8   3        7.10        0.04      1.06 o
  -3   8   3        0.81        1.16      0.69 o
  -2   8   3        1.91        0.18      1.66 o
  -1   8   3        0.01        0.02      0.71 o
   0   8   3       58.49       49.49      2.19 o
   1   8   3        5.11        4.42      1.11 o
   2   8   3        1.72        1.50      0.90 o
   3   8   3       15.20       18.19      1.49 o
  -3   9   3        6.43        0.33      1.64 o
  -2   9   3        0.14       -0.14      1.79 o
  -1   9   3        9.04       11.38      7.18 o
   0   9   3        0.41        0.53      1.28 o
   1   9   3        8.71        9.42      1.67 o
   2   9   3        4.50        4.61      3.19 o
  -2  10   3        0.11        0.25      2.13 o
  -1  10   3       15.75       18.45      3.43 o
   0  10   3        3.58        5.84      1.95 o
  -1 -10   4       11.28       17.36      2.53 o
   0 -10   4        0.09        0.08      1.16 o
   1 -10   4        0.79        1.18      1.70 o
   2 -10   4       52.93       73.59      3.13 o
  -2  -9   4        4.52        1.95      2.15 o
  -1  -9   4        2.07        1.62      1.66 o
   0  -9   4        6.07        0.05      1.17 o
   1  -9   4        0.12        0.02      1.01 o
   2  -9   4        6.06        4.70      2.08 o
   3  -9   4        0.05        0.10      0.98 o
  -3  -8   4        2.42        2.26      1.83 o
  -2  -8   4        8.96        6.11      5.16 o
  -1  -8   4       17.09       17.57      1.74 o
   0  -8   4        2.72        0.44      1.24 o
   1  -8   4       62.80       71.84      2.19 o
   2  -8   4        7.82        9.07      1.38 o
   3  -8   4        2.46        0.86      0.87 o
   4  -8   4        0.02        0.37      0.92 o
  -3  -7   4        6.52        7.02      5.35 o
  -2  -7   4       17.58       15.93      1.64 o
  -1  -7   4        0.43        0.36      0.96 o
   0  -7   4       85.02       89.99      8.24 o
   1  -7   4       25.99       25.34      1.48 o
   2  -7   4       10.27        7.11      1.24 o
   3  -7   4        1.09        1.90      0.99 o
   4  -7   4       14.34       19.40      1.47 o
  -4  -6   4        0.06       -0.96      1.18 o
  -3  -6   4       14.40       17.70      1.95 o
  -2  -6   4        4.75        5.24      1.96 o
  -1  -6   4        1.08        1.18      1.66 o
   0  -6   4        1.75        1.57      1.19 o
   1  -6   4       53.59       50.79      2.38 o
   2  -6   4       17.72       21.66      1.09 o
   3  -6   4       24.11       20.64      1.11 o
   4  -6   4        2.03        1.05      0.91 o
   5  -6   4        0.02       -0.09      1.15 o
  -4  -5   4        1.72        3.95      2.06 o
  -3  -5   4       72.19       76.16      3.11 o
  -2  -5   4       21.06       21.18      1.40 o
  -1  -5   4        8.56        8.13      1.14 o
   0  -5   4       38.48       42.76      1.44 o
   1  -5   4       46.69       51.07      1.61 o
   2  -5   4       29.28       30.72      0.95 o
   3  -5   4       32.69       27.72      0.90 o
   4  -5   4        0.91        0.48      0.74 o
   5  -5   4        0.16        0.28      0.96 o
  -5  -4   4        0.26        0.30      2.33 o
  -4  -4   4        0.28        0.60      1.14 o
  -3  -4   4       21.16       22.89      1.41 o
  -2  -4   4       11.26       10.17      1.34 o
  -1  -4   4        3.35        3.62      1.04 o
   0  -4   4      273.66      284.77      3.96 o
   1  -4   4       40.40       43.09      0.94 o
   2  -4   4        3.08        5.12      0.64 o
   3  -4   4       26.45       31.19      0.94 o
   4  -4   4       26.67       29.65      1.09 o
   5  -4   4        0.12        0.23      0.91 o
  -5  -3   4        9.71        9.08      2.07 o
  -4  -3   4        0.23        0.67      1.12 o
  -3  -3   4        0.11        0.24      0.93 o
  -2  -3   4        2.73        1.95      1.38 o
  -1  -3   4      130.62      123.55      2.16 o
   0  -3   4      340.22      340.06      3.53 o
   1  -3   4       17.54       20.15      0.70 o
   2  -3   4       25.10       26.37      0.74 o
   3  -3   4      307.04      309.33      2.60 o
   4  -3   4       35.41       34.97      1.66 o
   5  -3   4        0.12       -0.05      1.13 o
  -5  -2   4       41.77       45.85      2.28 o
  -4  -2   4        0.42        0.71      1.25 o
  -3  -2   4        1.34        1.16      1.02 o
  -2  -2   4      136.97      142.11      2.48 o
  -1  -2   4        0.17        0.49      0.57 o
   0  -2   4       81.85       74.53      3.70 o
   1  -2   4        6.34        7.97      0.55 o
   2  -2   4      468.01      484.32      3.73 o
   3  -2   4      384.99      370.99      3.95 o
   4  -2   4       12.69       11.46      0.69 o
   5  -2   4        3.50       -0.06      1.17 o
  -5  -1   4        4.35        1.97      1.01 o
  -4  -1   4        0.20        0.76      1.22 o
  -3  -1   4       10.63        9.66      2.43 o
  -2  -1   4     2273.63     2267.47     30.24 o
  -1  -1   4        1.02        0.54      1.30 o
   0  -1   4      198.73      191.32      2.28 o
   1  -1   4       28.69       22.74      0.55 o
   2  -1   4       60.44       64.61      0.63 o
   3  -1   4        1.69        2.24      1.07 o
   4  -1   4        7.30        5.66      1.65 o
   5  -1   4       10.83        0.11      2.10 o
  -5   0   4        0.07        0.19      0.79 o
  -4   0   4        5.98        6.12      1.07 o
  -3   0   4        4.26        3.29      2.08 o
  -2   0   4      898.20      889.75     12.19 o
  -1   0   4      132.02      128.76      1.75 o
   0   0   4        0.82        1.52      0.47 o
   1   0   4     1143.53     1189.71     19.33 o
   2   0   4        9.24        8.25      1.41 o
   3   0   4        3.35        4.40      1.43 o
   4   0   4        9.77        7.10      2.85 o
   5   0   4        0.01       -0.71      1.61 o
  -5   1   4        2.80        1.29      0.70 o
  -4   1   4       15.78       14.64      1.79 o
  -3   1   4       44.26       49.61      0.81 o
  -2   1   4        2.89        1.86      1.66 o
  -1   1   4        9.10        8.01      0.52 o
   0   1   4        2.88        2.90      0.60 o
   1   1   4      591.26      621.57     10.15 o
   2   1   4       68.54       68.80      3.11 o
   3   1   4       17.00       18.76      1.84 o
   4   1   4       53.70       49.05      4.05 o
   5   1   4       10.94       16.29      2.51 o
  -5   2   4        0.35        0.17      0.90 o
  -4   2   4       26.69       28.68      1.84 o
  -3   2   4        1.34        1.70      1.09 o
  -2   2   4        3.05        3.78      1.91 o
  -1   2   4       18.38       17.51      0.52 o
   0   2   4       31.55       32.80      0.87 o
   1   2   4        6.62        6.57      0.57 o
   2   2   4       66.84       71.32      2.14 o
   3   2   4        0.16       -0.24      1.84 o
   4   2   4      137.52      139.11      5.69 o
   5   2   4        1.62        3.38      3.53 o
  -5   3   4        2.85        0.98      1.32 o
  -4   3   4       11.46        8.31      1.58 o
  -3   3   4        0.24        1.02      2.09 o
  -2   3   4       23.30       18.99      2.54 o
  -1   3   4       80.04       91.67      2.12 o
   0   3   4      272.68      261.51      4.79 o
   1   3   4       17.59       15.24      0.59 o
   2   3   4       38.30       37.38      0.84 o
   3   3   4       14.80       18.49      1.06 o
   4   3   4       19.80       24.31      3.97 o
  -5   4   4        0.18       -0.99      1.48 o
  -4   4   4        2.49        1.85      1.65 o
  -3   4   4        0.41        0.54      1.26 o
  -2   4   4       12.96       11.16      0.74 o
  -1   4   4      247.21      269.51      7.34 o
   0   4   4        2.48        3.04      0.79 o
   1   4   4        0.17        0.55      0.42 o
   2   4   4      161.69      165.57      2.23 o
   3   4   4       36.17       39.24      0.83 o
   4   4   4        0.32       -1.06      1.85 o
  -5   5   4        9.11        3.62      5.03 o
  -4   5   4       55.32       63.97      3.25 o
  -3   5   4        1.87        1.75      1.57 o
  -2   5   4        8.88       10.49      1.33 o
  -1   5   4      109.44      120.53      2.46 o
   0   5   4       16.61       18.71      1.60 o
   1   5   4       60.86       59.02      1.69 o
   2   5   4      412.97      460.82      6.74 o
   3   5   4        2.20        1.59      0.69 o
   4   5   4        5.06        9.08      4.16 o
  -5   6   4        1.46        2.12      3.56 o
  -4   6   4       64.45       71.12      5.61 o
  -3   6   4        1.46        1.08      0.60 o
  -2   6   4       45.96       53.17      3.26 o
  -1   6   4       11.86       17.81      1.61 o
   0   6   4       14.33       13.10      1.08 o
   1   6   4       22.68       21.82      1.19 o
   2   6   4        6.77        7.06      1.27 o
   3   6   4       14.78       20.91      1.14 o
   4   6   4        0.43        1.54      2.29 o
  -4   7   4        0.38       -0.55      3.09 o
  -3   7   4        0.50       -0.15      0.44 o
  -2   7   4        6.40        7.01      1.76 o
  -1   7   4       56.21       58.00      1.91 o
   0   7   4       10.51       12.78      1.21 o
   1   7   4        4.81        3.71      0.91 o
   2   7   4       18.98       27.25      1.41 o
   3   7   4        0.22        0.49      0.97 o
  -4   8   4        1.38        0.03      2.58 o
  -3   8   4        4.68        5.15      4.54 o
  -2   8   4        0.60        0.36      1.32 o
  -1   8   4        5.09        6.38      1.36 o
   0   8   4        3.66        3.57      1.17 o
   1   8   4       11.81       11.34      2.52 o
   2   8   4        1.60        2.22      1.10 o
  -3   9   4        7.13        3.48      4.06 o
  -2   9   4        4.71        4.72      4.16 o
  -1   9   4        6.11        4.96      4.19 o
   0   9   4        0.18        0.25      1.12 o
   1   9   4        5.66        6.95      1.96 o
  -1  10   4        0.75        0.61      1.36 o
   0  10   4        1.09        3.26      1.80 o
  -1 -10   5        2.42        4.47      2.65 o
   0 -10   5        6.83       -0.04      1.35 o
   1 -10   5       16.83        4.86      5.11 o
   2 -10   5        5.14        5.78      2.22 o
  -2  -9   5        1.92        1.36      2.44 o
  -1  -9   5       31.15       31.54      2.26 o
   0  -9   5        0.78        0.04      1.57 o
   1  -9   5       11.94       13.12      8.82 o
   2  -9   5        0.17        0.31      0.86 o
   3  -9   5       46.52       57.09      2.76 o
  -3  -8   5        0.96        0.84      1.65 o
  -2  -8   5        0.50        0.14      1.76 o
  -1  -8   5      358.76      389.37      5.70 o
   0  -8   5        9.47        0.04      1.44 o
   1  -8   5        2.75        1.45      1.54 o
   2  -8   5        0.86        0.91      0.98 o
   3  -8   5        0.57        0.05      0.68 o
   4  -8   5        2.47        3.13      1.81 o
  -3  -7   5        1.48        0.96      1.30 o
  -2  -7   5        0.50        0.20      1.02 o
  -1  -7   5      144.37      146.16      3.04 o
   0  -7   5        2.99        1.79      1.82 o
   1  -7   5        0.61        0.64      1.07 o
   2  -7   5      171.63      166.98      2.79 o
   3  -7   5        1.31        0.72      0.70 o
   4  -7   5        5.17        2.66      2.26 o
  -4  -6   5        0.03       -0.31      1.39 o
  -3  -6   5        5.08        3.98      3.10 o
  -2  -6   5       26.21       28.78      2.10 o
  -1  -6   5        3.60        2.77      1.40 o
   0  -6   5       19.92       21.85      1.71 o
   1  -6   5        1.03        0.81      0.69 o
   2  -6   5       78.87       61.86      1.56 o
   3  -6   5       31.24       33.39      1.16 o
   4  -6   5        0.74        0.22      0.77 o
  -4  -5   5        1.51        2.85      1.36 o
  -3  -5   5       23.42       25.34      1.69 o
  -2  -5   5        0.01        0.16      0.96 o
  -1  -5   5        2.90        2.37      1.20 o
   0  -5   5        1.00        1.12      0.84 o
   1  -5   5        5.13        3.81      0.81 o
   2  -5   5        8.98        7.67      0.74 o
   3  -5   5        4.67        5.61      0.69 o
   4  -5   5        0.62        0.06      0.59 o
   5  -5   5       60.03       82.19      3.71 o
  -4  -4   5        3.81        6.98      2.29 o
  -3  -4   5       25.19       30.57      1.95 o
  -2  -4   5        4.28        4.59      1.10 o
  -1  -4   5        8.15        5.24      4.05 o
   0  -4   5      221.27      224.87      2.87 o
   1  -4   5       43.40       41.22      0.98 o
   2  -4   5        0.19        0.97      0.54 o
   3  -4   5        2.39        1.56      0.54 o
   4  -4   5        6.16        8.81      1.24 o
   5  -4   5        7.63        5.34      4.61 o
  -5  -3   5        0.01       -0.56      1.60 o
  -4  -3   5        1.47        2.53      1.68 o
  -3  -3   5        9.53       11.07      1.97 o
  -2  -3   5        3.11        3.48      0.96 o
  -1  -3   5        0.28        0.19      0.60 o
   0  -3   5      209.44      218.03      2.85 o
   1  -3   5        3.26        4.28      0.83 o
   2  -3   5       20.04       23.13      0.72 o
   3  -3   5      267.83      287.58      2.44 o
   4  -3   5       28.37       28.76      2.43 o
   5  -3   5        0.13        0.05      2.04 o
  -5  -2   5        2.06        2.21      2.95 o
  -4  -2   5        5.34        4.67      2.81 o
  -3  -2   5       81.41       92.37      2.52 o
  -2  -2   5       27.29       29.57      1.57 o
  -1  -2   5       35.24       35.99      1.16 o
   0  -2   5      418.61      401.43      3.36 o
   1  -2   5        0.56        0.77      0.39 o
   2  -2   5       60.46       55.75      0.81 o
   3  -2   5      776.97      838.20      6.67 o
   4  -2   5        3.43        2.41      1.15 o
   5  -2   5        1.12       -0.34      1.51 o
  -5  -1   5        0.00        0.28      0.64 o
  -4  -1   5       14.42       19.24      2.06 o
  -3  -1   5       83.12       81.76      4.12 o
  -2  -1   5        2.24        3.11      0.88 o
  -1  -1   5      166.94      169.01      1.67 o
   0  -1   5       11.61        9.31      0.66 o
   1  -1   5       34.45       37.33      0.73 o
   2  -1   5       51.42       54.98      1.14 o
   3  -1   5        4.48        4.19      1.75 o
   4  -1   5       14.18        0.18      2.09 o
   5  -1   5        1.44        0.07      1.34 o
  -5   0   5        0.16        0.40      1.71 o
  -4   0   5        7.96        6.69      0.75 o
  -3   0   5        0.09        0.34      1.13 o
  -2   0   5       24.39       22.63      1.63 o
  -1   0   5       87.60       86.36      1.36 o
   0   0   5      214.76      225.46      3.06 o
   1   0   5        6.34       10.43      0.40 o
   2   0   5       38.58       44.89      1.63 o
   3   0   5       32.51       30.91      2.16 o
   4   0   5        5.77        7.37      1.97 o
   5   0   5        0.07       -0.27      1.56 o
  -5   1   5       23.43       25.04      2.87 o
  -4   1   5        0.85        0.31      0.30 o
  -3   1   5        0.25        0.57      0.85 o
  -2   1   5       31.40       39.22      1.90 o
  -1   1   5        5.52        6.58      0.56 o
   0   1   5        7.20        5.49      0.42 o
   1   1   5        8.36        8.24      0.44 o
   2   1   5       10.31       10.34      2.35 o
   3   1   5        0.04       -0.18      1.86 o
   4   1   5        1.15        2.07      1.73 o
   5   1   5        2.13        1.68      2.02 o
  -5   2   5       33.79       37.31      2.03 o
  -4   2   5        1.78        1.07      1.05 o
  -3   2   5       20.56       22.95      2.30 o
  -2   2   5       86.57      100.98      2.86 o
  -1   2   5       55.97       62.18      2.17 o
   0   2   5       80.22       79.36      1.31 o
   1   2   5       36.43       33.41      0.93 o
   2   2   5       43.61       38.85      1.98 o
   3   2   5        5.63        6.73      2.81 o
   4   2   5        3.76        4.00      2.00 o
  -5   3   5        3.89        0.17      1.05 o
  -4   3   5        2.42        1.97      1.47 o
  -3   3   5        0.11        0.47      1.25 o
  -2   3   5      224.97      234.31      4.68 o
  -1   3   5       54.23       54.02      2.42 o
   0   3   5        5.84        4.62      0.98 o
   1   3   5        0.04       -0.14      0.36 o
   2   3   5       59.62       60.64      1.66 o
   3   3   5        1.31        0.50      2.31 o
   4   3   5        0.42        1.17      1.79 o
  -5   4   5        3.59        2.11      2.30 o
  -4   4   5        2.42        3.29      3.13 o
  -2   4   5       32.43       33.11      2.18 o
  -1   4   5        0.00        0.25      0.29 o
   0   4   5        0.31        0.27      0.47 o
   1   4   5      691.87      714.62      7.36 o
   2   4   5       39.64       38.22      0.92 o
   3   4   5        0.03        0.00      0.18 o
   4   4   5       23.84       26.84      4.66 o
  -5   5   5        0.69        1.27      1.45 o
  -4   5   5       66.26       80.11      3.82 o
  -3   5   5        4.25        3.55      1.82 o
  -2   5   5        8.11        8.09      1.18 o
  -1   5   5        3.46        2.75      1.14 o
   0   5   5      125.98      127.85      2.39 o
   1   5   5      224.26      250.08      3.47 o
   2   5   5       20.73       21.81      0.80 o
   3   5   5        0.05       -0.12      0.40 o
   4   5   5       13.77       24.53      3.16 o
  -4   6   5      177.26      217.14      6.38 o
  -3   6   5        0.02        1.15      1.79 o
  -2   6   5       19.99       23.88      1.64 o
  -1   6   5       15.68       14.47      1.31 o
   0   6   5        1.27        3.45      1.06 o
   1   6   5        1.45        3.04      0.90 o
   2   6   5        1.45        0.67      0.74 o
   3   6   5        3.91        0.16      1.49 o
  -4   7   5       21.53       19.18      3.08 o
  -3   7   5        5.48        1.04      3.07 o
  -2   7   5        2.74        3.83      1.65 o
  -1   7   5      105.13      111.07      3.54 o
   0   7   5        0.40        1.03      1.46 o
   1   7   5        0.21        0.40      1.16 o
   2   7   5       10.69       12.80      1.16 o
   3   7   5        7.10        0.22      2.72 o
  -3   8   5        0.12        0.07      1.41 o
  -2   8   5        3.36        2.19      2.43 o
  -1   8   5       11.35        5.85      4.66 o
   0   8   5        6.49        6.52      2.05 o
   1   8   5        7.64        7.01      1.41 o
   2   8   5       25.97       34.15      2.15 o
  -2   9   5        0.26        0.59      1.67 o
  -1   9   5        0.01        0.52      1.19 o
   0   9   5       11.30       13.79      2.55 o
   1   9   5        0.72        0.66      1.01 o
   0 -10   6        1.08       -0.11      1.50 o
   1 -10   6       14.79       17.96      6.01 o
  -1  -9   6        2.23       -0.20      1.27 o
   0  -9   6        7.54        0.16      1.14 o
   1  -9   6       16.97        0.01      1.02 o
   2  -9   6        1.30        1.78      1.47 o
   3  -9   6        1.96       -0.20      2.32 o
  -2  -8   6        8.97        3.89      4.95 o
  -1  -8   6       12.70        0.05      1.04 o
   0  -8   6        8.70       -0.20      1.21 o
   1  -8   6        0.87       -0.06      0.79 o
   2  -8   6        0.12        0.51      0.88 o
   3  -8   6        2.77       -0.05      0.84 o
  -3  -7   6        2.88        1.36      2.37 o
  -2  -7   6        1.58        1.04      1.53 o
  -1  -7   6       18.90       16.84     10.16 o
   0  -7   6       44.86       49.59      2.28 o
   1  -7   6        0.88        0.65      0.76 o
   2  -7   6        0.05        0.07      0.69 o
   3  -7   6        9.06        9.79      3.18 o
   4  -7   6        0.40       -0.07      0.70 o
  -4  -6   6       14.99       17.63      2.91 o
  -3  -6   6        4.11        3.81      3.46 o
  -2  -6   6        1.05        0.65      1.38 o
  -1  -6   6        2.45        2.81      1.94 o
   0  -6   6        1.63        1.10      0.95 o
   1  -6   6       10.97       12.31      1.11 o
   2  -6   6       17.94       14.98      1.55 o
   3  -6   6        8.93        5.34      2.07 o
   4  -6   6        0.24       -0.06      0.46 o
  -4  -5   6       22.55       26.26      2.06 o
  -3  -5   6        4.05        1.33      1.83 o
  -2  -5   6        5.25        6.75      1.33 o
  -1  -5   6       37.52       41.58      1.69 o
   0  -5   6       28.04       31.28      1.66 o
   1  -5   6        8.00        8.58      0.83 o
   2  -5   6       39.23       39.42      1.28 o
   3  -5   6       10.60       13.38      0.88 o
   4  -5   6        0.00        0.06      0.43 o
  -4  -4   6        5.43        5.10      1.81 o
  -3  -4   6        0.04       -0.14      0.90 o
  -2  -4   6        2.36        1.77      1.70 o
  -1  -4   6      161.48      180.37      3.19 o
   0  -4   6        7.13        5.48      2.86 o
   1  -4   6       22.43       26.20      0.89 o
   2  -4   6        5.38        5.14      0.75 o
   3  -4   6       32.36       34.32      0.91 o
   4  -4   6        0.23        0.20      0.32 o
   5  -4   6        1.21       -0.05      1.37 o
  -4  -3   6        0.27       -0.13      1.36 o
  -3  -3   6        0.19        0.46      0.96 o
  -2  -3   6       20.49       20.41      1.40 o
  -1  -3   6       56.44       56.56      1.58 o
   0  -3   6       19.54       19.48      0.89 o
   1  -3   6       22.05       21.07      0.83 o
   2  -3   6      640.09      663.21      8.37 o
   3  -3   6       60.86       66.46      1.09 o
   4  -3   6        2.20       -0.02      0.91 o
   5  -3   6       22.39       29.23      4.57 o
  -5  -2   6        0.29       -0.83      1.78 o
  -4  -2   6        0.25        1.95      2.75 o
  -3  -2   6      192.49      202.47      4.88 o
  -2  -2   6        4.03        2.66      2.41 o
  -1  -2   6       26.87       32.25      1.20 o
   0  -2   6        0.08        0.15      0.49 o
   1  -2   6      292.51      302.59      2.79 o
   2  -2   6      152.69      155.85      2.54 o
   3  -2   6        3.17        3.63      1.37 o
   4  -2   6        0.01       -0.04      0.81 o
   5  -2   6       20.70       37.49      4.75 o
  -5  -1   6        0.08        0.82      1.73 o
  -4  -1   6        2.01        0.02      1.10 o
  -3  -1   6      522.59      545.80      9.30 o
  -2  -1   6       10.93       11.88      2.57 o
  -1  -1   6       25.63       24.20      0.86 o
   0  -1   6       40.76       44.53      1.03 o
   1  -1   6        2.65        2.42      0.37 o
   2  -1   6        0.27        0.91      0.31 o
   3  -1   6        0.27        0.00      0.99 o
   4  -1   6       19.93       25.47      2.52 o
   5  -1   6       14.92       24.85      2.91 o
  -5   0   6        1.09        0.08      1.14 o
  -4   0   6        7.48        7.55      4.30 o
  -3   0   6       65.17       66.91      2.86 o
  -2   0   6       10.94       10.36      0.70 o
  -1   0   6        0.03       -0.26      0.37 o
   0   0   6      620.55      662.91      9.21 o
   1   0   6        3.21        3.63      0.39 o
   2   0   6       13.72       18.16      1.43 o
   3   0   6       23.01       19.57      3.21 o
   4   0   6        8.83        0.03      1.24 o
   5   0   6        1.02       -0.03      1.37 o
  -5   1   6        4.97       -0.01      1.33 o
  -4   1   6        4.82        2.35      2.57 o
  -3   1   6        4.43        4.04      1.39 o
  -2   1   6        7.00        3.94      2.75 o
  -1   1   6        8.91        7.45      2.43 o
   0   1   6      103.89      116.12      1.90 o
   1   1   6       66.52       74.51      0.94 o
   2   1   6       22.03       27.44      2.93 o
   3   1   6      117.03       97.72      4.80 o
   4   1   6        6.49        8.10      2.23 o
  -5   2   6        6.19        0.02      1.46 o
  -4   2   6        0.45        0.00      0.70 o
  -3   2   6        1.58        2.25      1.31 o
  -2   2   6        0.54        0.67      1.03 o
  -1   2   6        4.20        2.88      0.48 o
   0   2   6        2.61        2.82      0.52 o
   1   2   6       43.26       44.59      0.83 o
   2   2   6       10.82       15.90      1.72 o
   3   2   6      163.92      169.57      4.37 o
   4   2   6        1.03        1.10      1.85 o
  -5   3   6        2.69       -0.11      1.76 o
  -4   3   6        0.08        0.42      1.08 o
  -3   3   6        5.26        4.34      1.24 o
  -2   3   6       80.86       86.96      2.97 o
  -1   3   6       75.78       78.31      2.67 o
   0   3   6       26.26       24.49      1.28 o
   1   3   6       33.62       35.55      1.17 o
   2   3   6        0.17        0.07      0.30 o
   3   3   6        0.15        0.03      1.78 o
   4   3   6        3.25        3.57      2.20 o
  -5   4   6        3.84        2.85      2.24 o
  -4   4   6        0.34       -0.22      1.30 o
  -3   4   6        2.27        3.88      2.88 o
  -2   4   6       12.02        8.90      2.87 o
  -1   4   6       16.41       14.84      1.77 o
   0   4   6        5.11        3.99      0.76 o
   1   4   6      268.32      284.61      7.59 o
   2   4   6       70.34       78.92      1.58 o
   3   4   6        0.79       -0.13      2.13 o
   4   4   6        6.60        0.04      2.46 o
  -4   5   6        1.35        3.03      3.58 o
  -3   5   6        9.44       12.84      3.73 o
  -2   5   6       44.48       58.27      2.85 o
  -1   5   6        0.06        0.22      0.60 o
   0   5   6       36.17       37.15      1.05 o
   1   5   6      188.11      204.18      2.47 o
   2   5   6        6.64        6.93      1.99 o
   3   5   6        6.21       -0.04      1.28 o
  -4   6   6        0.01        0.16      1.75 o
  -3   6   6        2.38        2.82      2.10 o
  -2   6   6        8.24        7.84      1.30 o
  -1   6   6        6.97        7.79      0.90 o
   0   6   6       17.55       19.20      0.99 o
   1   6   6        9.18       14.57      0.93 o
   2   6   6        4.89        2.69      1.96 o
   3   6   6        0.04       -0.18      2.49 o
  -3   7   6        3.69        4.35      2.33 o
  -2   7   6       23.47       28.84      1.17 o
  -1   7   6        4.51        4.39      1.55 o
   0   7   6        0.98        1.35      0.94 o
   1   7   6        9.50       13.02      1.06 o
   2   7   6        3.06        1.36      1.09 o
  -3   8   6        0.53        1.70      3.74 o
  -2   8   6        0.20        0.22      1.59 o
  -1   8   6        0.00        3.29      3.09 o
   0   8   6        3.19        3.91      2.79 o
   1   8   6        1.61        1.26      1.07 o
  -1   9   6        0.03        1.31      1.61 o
   0   9   6       17.41       23.66      2.22 o
  -1  -9   7        0.88        0.04      1.83 o
   0  -9   7        5.60       -0.07      1.31 o
   1  -9   7        0.85        0.01      0.63 o
   2  -9   7       23.42       30.08      2.52 o
  -2  -8   7      131.47      148.78      4.49 o
  -1  -8   7        6.67       -0.01      1.49 o
   0  -8   7        0.01        0.02      1.33 o
   1  -8   7       16.13       15.26      4.29 o
   2  -8   7        0.81        1.66      1.28 o
   3  -8   7        5.36        3.95      2.90 o
  -3  -7   7        2.37        1.86      1.80 o
  -2  -7   7       28.23       19.12     13.57 o
  -1  -7   7        0.31        0.02      0.83 o
   0  -7   7        0.08        0.40      1.60 o
   1  -7   7      122.74      128.11      3.05 o
   2  -7   7       12.05       10.87      4.69 o
   3  -7   7        2.54        0.01      0.42 o
  -3  -6   7        2.84        1.19      1.68 o
  -2  -6   7        0.38        0.08      0.96 o
  -1  -6   7        4.83        0.02      0.96 o
   0  -6   7        2.93        3.23      1.32 o
   1  -6   7       26.68       22.55      1.30 o
   2  -6   7       13.45       14.72      1.11 o
   3  -6   7        0.90        0.86      0.78 o
   4  -6   7       45.18       60.61      2.96 o
  -4  -5   7        7.30        2.81      3.10 o
  -3  -5   7        0.54        0.40      1.41 o
  -2  -5   7        0.14       -0.07      1.07 o
  -1  -5   7        7.97        3.23      3.00 o
   0  -5   7        0.49        0.87      0.77 o
   1  -5   7        3.40        2.50      0.99 o
   2  -5   7        2.22        2.49      0.73 o
   3  -5   7        7.39       10.50      2.83 o
   4  -5   7       58.58       78.76      3.79 o
  -4  -4   7        5.97        8.21      1.75 o
  -3  -4   7        0.01       -0.01      0.78 o
  -2  -4   7        0.27        0.52      1.60 o
  -1  -4   7      119.09      128.49      2.81 o
   0  -4   7       11.38       12.88      1.00 o
   1  -4   7        1.15        1.90      0.86 o
   2  -4   7       15.82       15.05      0.83 o
   3  -4   7        2.03        1.44      0.65 o
   4  -4   7        0.00        0.02      1.23 o
  -4  -3   7        3.25        4.72      2.19 o
  -3  -3   7        1.92        2.74      1.28 o
  -2  -3   7        0.35        0.17      0.97 o
  -1  -3   7        0.35       -0.15      0.52 o
   0  -3   7       12.29       14.12      0.91 o
   1  -3   7       31.06       32.30      1.40 o
   2  -3   7      484.59      556.94      8.09 o
   3  -3   7       26.97       34.51      1.06 o
   4  -3   7        2.71       -0.07      0.98 o
  -4  -2   7       48.33       51.01      4.99 o
  -3  -2   7        3.31        4.96      3.05 o
  -2  -2   7       25.94       34.60      1.92 o
  -1  -2   7       94.68      100.63      1.97 o
   0  -2   7        1.94        0.98      0.65 o
   1  -2   7       33.92       33.85      0.96 o
   2  -2   7      303.72      334.06      4.09 o
   3  -2   7       27.09       30.05      1.73 o
   4  -2   7        0.02       -0.08      1.11 o
  -5  -1   7        2.51        0.98      1.40 o
  -4  -1   7       18.12        0.26      2.55 o
  -3  -1   7        5.02        1.87      1.65 o
  -2  -1   7        2.56        2.34      0.57 o
  -1  -1   7       36.73       36.45      1.04 o
   0  -1   7        3.30        4.15      0.71 o
   1  -1   7       40.89       43.96      1.58 o
   2  -1   7       21.54       26.57      0.69 o
   3  -1   7        0.19       -0.06      1.29 o
   4  -1   7        1.65        0.44      2.62 o
  -5   0   7        0.82       -0.12      1.38 o
  -4   0   7        0.22        0.00      0.70 o
  -3   0   7        0.82        0.37      0.94 o
  -2   0   7       21.72       23.92      0.95 o
  -1   0   7       32.91       34.55      1.03 o
   0   0   7        2.08        3.47      0.54 o
   1   0   7        0.29        0.67      0.33 o
   2   0   7       14.10       11.91      1.43 o
   3   0   7       11.53       14.00      2.08 o
   4   0   7        0.07        0.21      2.44 o
  -5   1   7        0.26       -0.04      1.10 o
  -4   1   7        0.31        0.27      1.31 o
  -3   1   7        8.30       10.72      1.45 o
  -2   1   7        2.03        0.25      0.54 o
  -1   1   7       10.56        7.84      0.58 o
   0   1   7        3.71        4.81      0.89 o
   1   1   7        0.08       -0.15      0.34 o
   2   1   7        0.01       -0.03      0.86 o
   3   1   7        0.71        0.22      1.34 o
   4   1   7       13.00       15.88      4.30 o
  -5   2   7        0.14        0.17      1.40 o
  -4   2   7        3.55        0.23      1.10 o
  -3   2   7       52.95       63.31      2.58 o
  -2   2   7       13.51       15.75      1.28 o
  -1   2   7       13.29       12.21      0.57 o
   0   2   7       14.98       12.77      0.60 o
   1   2   7       75.42       72.58      2.13 o
   2   2   7        6.09        6.60      1.53 o
   3   2   7        4.47        0.02      1.10 o
   4   2   7        0.76       -0.11      2.57 o
  -4   3   7        1.30       -0.24      1.37 o
  -3   3   7       54.62       58.42      2.60 o
  -2   3   7       11.35       13.64      1.30 o
  -1   3   7       11.21       13.07      1.62 o
   0   3   7      117.92      130.05      6.04 o
   1   3   7       29.19       30.22      1.57 o
   2   3   7        0.31        0.06      0.20 o
   3   3   7       20.32       24.99      2.50 o
   4   3   7       25.94       39.09      3.44 o
  -4   4   7        0.67       -0.13      1.10 o
  -3   4   7        3.48        1.89      1.97 o
  -1   4   7       12.77       14.89      1.28 o
   0   4   7      507.15      595.57      9.38 o
   1   4   7       43.80       43.22      2.27 o
   2   4   7        0.01       -0.23      0.35 o
   3   4   7        6.80       -0.10      2.16 o
  -4   5   7        0.91       -0.52      1.57 o
  -3   5   7        5.25        4.04      3.45 o
  -2   5   7        2.35        1.38      1.59 o
  -1   5   7       19.77       21.80      0.83 o
   0   5   7       33.76       36.35      2.60 o
   1   5   7        7.79        7.93      1.94 o
   2   5   7        2.77        1.67      1.01 o
   3   5   7       45.48       81.05      3.64 o
  -4   6   7        1.27        0.64      3.51 o
  -3   6   7        4.73        4.99      2.36 o
  -2   6   7       34.06       42.25      4.53 o
  -1   6   7        3.41        6.08      1.16 o
   0   6   7        1.83        2.47      0.91 o
   1   6   7        3.31        1.64      1.08 o
   2   6   7        0.01       -0.02      0.51 o
  -3   7   7        0.04       -1.71      2.19 o
  -2   7   7       33.38       37.30      4.78 o
  -1   7   7        1.12        1.09      0.68 o
   0   7   7        0.40        0.55      0.63 o
   1   7   7        8.74       10.24      2.93 o
   2   7   7        9.30        0.23      2.27 o
  -2   8   7        1.92        0.23      1.72 o
  -1   8   7        3.47        1.19      0.90 o
   0   8   7        7.54        6.46      2.76 o
   1   8   7       43.49       58.10      2.77 o
   0  -9   8        3.20        0.29      1.03 o
   1  -9   8        0.41        1.99      1.17 o
  -1  -8   8        0.86        0.06      1.32 o
   0  -8   8        3.06        0.47      1.30 o
   1  -8   8        1.55        2.42      1.21 o
   2  -8   8        7.54        3.59      3.32 o
  -2  -7   8        3.06       -0.14      1.22 o
  -1  -7   8       11.30        0.18      1.11 o
   0  -7   8        0.03        0.38      1.13 o
   1  -7   8        1.17        1.08      1.13 o
   2  -7   8        0.00        0.42      0.83 o
   3  -7   8        0.26        0.07      0.84 o
  -3  -6   8        0.53        0.47      1.39 o
  -2  -6   8        2.49       -0.12      1.30 o
  -1  -6   8        0.76       -0.01      0.94 o
   0  -6   8        1.86        1.49      0.87 o
   1  -6   8       11.52       12.39      1.22 o
   2  -6   8        0.69        0.62      0.76 o
   3  -6   8        1.15        0.08      0.58 o
  -3  -5   8        0.68        0.44      2.08 o
  -2  -5   8       33.84       42.80      2.13 o
  -1  -5   8        7.22        2.76      3.59 o
   0  -5   8        0.00        0.22      0.63 o
   1  -5   8       17.10       21.87      1.30 o
   2  -5   8       21.15       25.49      1.50 o
   3  -5   8        0.02       -0.17      0.72 o
   4  -5   8        6.88       -0.02      2.34 o
  -4  -4   8        0.05       -0.37      1.93 o
  -3  -4   8        2.70        4.34      1.86 o
  -2  -4   8       39.12       43.53      2.39 o
  -1  -4   8        0.15        0.54      0.67 o
   0  -4   8        5.02        6.79      0.93 o
   1  -4   8      126.07      138.56      2.27 o
   2  -4   8       33.39       38.56      1.14 o
   3  -4   8        0.64        0.96      0.50 o
   4  -4   8       22.42       28.39      3.11 o
  -4  -3   8        7.55        8.57      2.64 o
  -3  -3   8        1.08        1.49      1.29 o
  -2  -3   8        6.64        3.78      3.25 o
  -1  -3   8        4.63        3.50      1.36 o
   0  -3   8       54.37       56.56      1.37 o
   1  -3   8      415.87      464.28      4.29 o
   2  -3   8       46.13       53.91      1.92 o
   3  -3   8        4.11        1.95      0.96 o
   4  -3   8        2.31       -0.22      1.18 o
  -4  -2   8      100.81      119.02      4.88 o
  -3  -2   8        0.11       -0.07      2.10 o
  -2  -2   8        8.38        6.86      2.66 o
  -1  -2   8        0.56       -0.14      0.67 o
   0  -2   8       30.99       31.17      1.07 o
   1  -2   8       28.07       32.17      1.42 o
   2  -2   8        0.07       -0.06      0.25 o
   3  -2   8        9.65       13.47      3.77 o
   4  -2   8       47.84       80.01      3.09 o
  -4  -1   8       91.87       95.67      6.34 o
  -3  -1   8        4.55        4.97      0.93 o
  -2  -1   8        1.64        1.26      0.79 o
  -1  -1   8       86.56       97.12      2.32 o
   0  -1   8        5.24        7.47      0.79 o
   1  -1   8        0.99        1.72      0.64 o
   2  -1   8        1.41        1.62      0.28 o
   3  -1   8        2.65        3.69      1.34 o
   4  -1   8        2.79        0.03      1.40 o
  -4   0   8        4.26       -0.20      1.39 o
  -3   0   8        0.07        0.25      0.63 o
  -2   0   8        1.15        0.29      0.56 o
  -1   0   8      142.20      158.98      2.24 o
   0   0   8       15.82       18.72      1.66 o
   1   0   8       11.17       12.88      0.89 o
   2   0   8       31.13       24.40      1.73 o
   3   0   8       12.76       18.63      2.35 o
   4   0   8        4.07        0.25      1.71 o
  -4   1   8        3.48        0.01      0.89 o
  -3   1   8        0.60        1.03      1.41 o
  -2   1   8        4.39        5.30      1.14 o
  -1   1   8       19.04       20.63      0.91 o
   0   1   8       21.12       23.75      0.79 o
   1   1   8        5.14        4.69      0.50 o
   2   1   8      176.16      171.78      3.93 o
   3   1   8        1.95        2.11      1.71 o
   4   1   8        3.99        4.49      2.36 o
  -4   2   8        0.50        0.26      1.19 o
  -3   2   8        4.27        2.29      2.33 o
  -2   2   8       12.15       11.56      1.55 o
  -1   2   8        1.48        1.47      0.78 o
   0   2   8       14.47       14.68      0.94 o
   1   2   8        9.08       10.45      1.25 o
   2   2   8       56.50       65.52      2.65 o
   3   2   8        0.10        0.11      1.31 o
   4   2   8        0.40       -0.11      1.67 o
  -4   3   8        1.03        0.10      1.12 o
  -3   3   8       23.46       26.04      2.24 o
  -2   3   8        2.33        2.79      1.10 o
  -1   3   8       15.93       20.46      1.32 o
   0   3   8       36.88       43.09      2.20 o
   1   3   8       27.20       24.77      2.11 o
   2   3   8        2.38        0.42      0.27 o
   3   3   8       10.12        0.68      1.67 o
  -4   4   8        1.13       -0.09      1.38 o
  -3   4   8        0.65        1.38      1.86 o
  -1   4   8        7.21        6.45      0.64 o
   0   4   8      189.96      226.40      8.07 o
   1   4   8       15.78       17.62      2.11 o
   2   4   8        6.51        9.29      3.30 o
   3   4   8        8.09       -0.14      2.39 o
  -4   5   8        1.99        3.39      2.89 o
  -3   5   8        1.06        1.86      3.30 o
  -2   5   8        0.38        0.62      1.53 o
  -1   5   8       15.11       17.67      1.15 o
   0   5   8       21.61       22.31      2.17 o
   1   5   8       13.41       15.83      2.44 o
   2   5   8        2.60        0.04      1.71 o
   3   5   8       18.63       33.75      3.05 o
  -3   6   8       12.78       14.37      4.60 o
  -2   6   8        1.81        1.27      1.81 o
  -1   6   8        3.74        3.22      0.74 o
   0   6   8       12.12       21.47      1.80 o
   1   6   8        0.03        0.27      0.83 o
   2   6   8        0.11        0.00      0.89 o
  -2   7   8        0.70        1.57      3.25 o
  -1   7   8        5.40        3.06      3.93 o
   0   7   8        6.51        2.24      2.41 o
   1   7   8        5.42        2.00      2.01 o
   0  -8   9       29.63       37.08      1.99 o
   1  -8   9        0.06        0.46      0.90 o
  -2  -7   9        0.46        0.06      1.18 o
  -1  -7   9        0.56        0.14      1.03 o
   0  -7   9       42.17       49.03      1.95 o
   1  -7   9        8.48        8.57      2.99 o
   2  -7   9        0.88        0.40      1.03 o
  -2  -6   9        0.05       -0.08      1.35 o
  -1  -6   9        1.72        0.96      0.94 o
   0  -6   9       10.55        4.99      3.75 o
   1  -6   9        2.94        2.87      1.03 o
   2  -6   9        0.02        0.04      0.60 o
   3  -6   9       64.46       92.23      2.23 o
  -3  -5   9        0.51       -0.05      1.52 o
  -2  -5   9       13.95       15.95      1.85 o
  -1  -5   9        1.75        0.91      0.96 o
   0  -5   9        0.09        0.90      0.77 o
   1  -5   9        1.30        1.25      0.91 o
   2  -5   9        4.72        6.08      0.92 o
   3  -5   9       15.00       -0.02      0.58 o
  -3  -4   9        0.00       -0.30      1.24 o
  -2  -4   9       26.43       28.14      1.44 o
  -1  -4   9        0.17        0.04      0.58 o
   0  -4   9        0.23        0.61      0.78 o
   1  -4   9       53.76       61.91      1.71 o
   2  -4   9       20.49       27.89      1.26 o
   3  -4   9        0.14        1.49      1.97 o
  -3  -3   9        1.43        0.93      0.83 o
  -2  -3   9        3.25        5.60      2.20 o
  -1  -3   9        3.47        1.91      0.78 o
   0  -3   9       14.67       16.95      1.23 o
   1  -3   9      303.28      360.56      3.81 o
   2  -3   9        0.42        0.76      0.51 o
   3  -3   9        3.52        7.97      2.33 o
   4  -3   9        2.81        0.12      1.50 o
  -4  -2   9        0.00        0.31      1.90 o
  -3  -2   9        4.40        5.28      1.71 o
  -2  -2   9        1.11        1.70      1.02 o
  -1  -2   9        0.21        0.32      0.76 o
   0  -2   9       13.59       14.41      0.84 o
   1  -2   9       27.88       28.71      1.01 o
   2  -2   9       17.78       22.55      1.23 o
   3  -2   9        0.76        0.61      1.18 o
   4  -2   9       30.87       51.50      8.84 o
  -4  -1   9        2.03        0.84      2.04 o
  -3  -1   9        1.18        1.61      0.89 o
  -2  -1   9       21.12       18.35      2.10 o
  -1  -1   9        0.00       -0.12      0.68 o
   0  -1   9        7.79        8.98      0.87 o
   1  -1   9       17.89       21.55      1.03 o
   2  -1   9        3.08        2.38      0.48 o
   3  -1   9        1.48        1.18      1.51 o
   4  -1   9       17.52       14.08      4.76 o
  -4   0   9        0.01        0.12      1.17 o
  -3   0   9        1.28        0.77      1.69 o
  -2   0   9        5.64        1.86      2.23 o
  -1   0   9        0.79        0.36      0.59 o
   0   0   9        1.88        2.79      0.86 o
   1   0   9        7.02        6.36      0.89 o
   2   0   9        8.31        6.19      1.04 o
   3   0   9        0.63        0.65      2.58 o
   4   0   9        4.89        4.45      4.02 o
  -4   1   9        5.84       -0.03      1.10 o
  -3   1   9        1.33        0.64      1.45 o
  -2   1   9        1.95        2.07      1.09 o
  -1   1   9        2.27        1.41      1.01 o
   0   1   9       13.42       12.06      0.80 o
   1   1   9        0.02        0.06      0.34 o
   2   1   9        0.03        0.10      1.06 o
   3   1   9       17.52       29.39      4.06 o
  -4   2   9       21.84       27.31      2.34 o
  -3   2   9        5.28        4.86      3.62 o
  -2   2   9        0.16        0.16      1.36 o
  -1   2   9        1.11        1.52      1.04 o
   0   2   9       28.82       29.76      2.94 o
   1   2   9        1.10        1.10      0.41 o
   2   2   9        0.05        0.13      1.09 o
   3   2   9        9.22       10.94      2.23 o
  -4   3   9        8.35        4.21      4.06 o
  -3   3   9        1.27        0.44      1.17 o
  -2   3   9        0.91        0.53      1.19 o
  -1   3   9      188.69      223.64      3.45 o
   0   3   9       17.11       17.65      1.29 o
   1   3   9        0.98        0.44      0.49 o
   2   3   9       27.67       37.05      2.39 o
   3   3   9       17.39       27.61      2.75 o
  -3   4   9        0.63       -0.22      1.10 o
  -2   4   9        6.81        7.30      2.97 o
  -1   4   9      151.63      186.71      2.58 o
   0   4   9       20.25       23.84      1.55 o
   1   4   9        0.13        0.15      0.66 o
   2   4   9        5.67       14.03      1.99 o
  -3   5   9        4.74        4.96      2.70 o
  -2   5   9        0.10       -0.49      1.05 o
  -1   5   9        2.18        1.55      0.60 o
   0   5   9        2.08        2.51      1.30 o
   1   5   9        3.02        0.64      0.94 o
   2   5   9       35.45       -0.09      1.89 o
  -2   6   9        0.16        0.32      1.65 o
  -1   6   9        0.78       -0.19      2.13 o
   0   6   9        2.20        0.67      0.86 o
   1   6   9        3.49        1.37      1.43 o
  -1   7   9        1.67        2.20      3.08 o
   0   7   9       10.35        6.16      5.71 o
  -1  -7  10        0.20        0.91      1.39 o
   0  -7  10        1.40        0.46      1.15 o
   1  -7  10        1.09        0.99      0.89 o
  -2  -6  10        0.70       -0.36      0.99 o
  -1  -6  10        0.09       -0.08      0.78 o
   0  -6  10        7.09        3.81      3.06 o
   1  -6  10        2.00        0.78      0.94 o
   2  -6  10        0.37        1.09      1.07 o
  -2  -5  10        1.50        1.10      1.00 o
  -1  -5  10        0.81        1.09      1.19 o
   0  -5  10        1.07       -0.26      0.75 o
   1  -5  10       13.34       16.52      1.23 o
   2  -5  10        0.07        0.62      0.67 o
   3  -5  10        0.02        0.60      3.27 o
  -3  -4  10        6.32        4.47      1.31 o
  -2  -4  10        0.06        0.12      0.67 o
  -1  -4  10        0.11        0.24      0.72 o
   0  -4  10      160.73      201.49      4.84 o
   1  -4  10       28.08       34.99      1.64 o
   2  -4  10        0.00        0.11      0.55 o
   3  -4  10       23.15       33.30      3.33 o
  -3  -3  10        1.60        0.72      1.13 o
  -2  -3  10        0.54        0.39      1.09 o
  -1  -3  10       15.97       20.48      1.31 o
   0  -3  10      122.01      149.70      3.51 o
   1  -3  10       10.31       13.68      0.99 o
   2  -3  10        0.08       -0.11      0.50 o
   3  -3  10       10.48       16.01      2.86 o
  -3  -2  10        1.28        2.59      2.20 o
  -2  -2  10        5.81        4.59      1.25 o
  -1  -2  10        0.29        0.48      0.72 o
   0  -2  10        5.03        6.29      0.98 o
   1  -2  10        0.52        0.02      0.91 o
   2  -2  10        9.71       14.71      1.16 o
   3  -2  10       30.29       51.86      3.01 o
  -3  -1  10        0.03        0.11      1.48 o
  -2  -1  10       43.31       45.08      5.34 o
  -1  -1  10        0.00        0.15      0.93 o
   0  -1  10        0.47        0.34      0.78 o
   1  -1  10        2.82        2.55      0.98 o
   2  -1  10        2.10        2.53      1.18 o
   3  -1  10        0.02       -1.30      1.33 o
  -3   0  10        1.47        0.69      1.27 o
  -2   0  10       27.04       24.02      5.41 o
  -1   0  10        4.15        2.40      2.56 o
   0   0  10        4.30        4.62      0.77 o
   1   0  10       46.07       43.16      2.65 o
   2   0  10        3.57        6.32      1.77 o
   3   0  10        6.13        7.23      2.24 o
  -3   1  10        0.06        0.29      1.38 o
  -2   1  10        1.49        1.18      1.75 o
  -1   1  10        4.33        6.14      1.09 o
   0   1  10        0.01       -0.28      0.59 o
   1   1  10      105.90       78.87      4.05 o
   2   1  10        1.27        1.37      1.46 o
   3   1  10        0.76        0.78      2.78 o
  -3   2  10        2.73        1.55      2.24 o
  -2   2  10        8.63        6.07      6.04 o
  -1   2  10        5.29        4.76      1.70 o
   0   2  10        0.01       -0.39      0.62 o
   1   2  10        2.29        1.29      0.62 o
   2   2  10        1.00       -0.02      0.99 o
   3   2  10        0.17        0.88      2.88 o
  -3   3  10        0.44        0.03      0.93 o
  -2   3  10        3.28        1.53      1.90 o
  -1   3  10       37.03       43.67      2.10 o
   0   3  10       20.52       26.16      2.27 o
   1   3  10        0.06        0.37      0.69 o
   2   3  10        8.69       14.41      2.01 o
  -3   4  10        1.15       -0.02      1.18 o
  -2   4  10        3.25        4.06      2.16 o
  -1   4  10       54.95       59.88      1.46 o
   0   4  10        0.13        0.32      0.55 o
   1   4  10        5.98        1.09      1.19 o
   2   4  10        9.14        0.04      1.02 o
  -2   5  10        4.52        6.28      1.50 o
  -1   5  10        0.05        0.95      1.23 o
   0   5  10        3.10        0.85      0.73 o
   1   5  10        0.57        0.28      0.67 o
  -1   6  10        6.26        0.11      1.07 o
   0  -6  11        0.48        0.35      0.92 o
   1  -6  11        0.96        0.72      0.87 o
  -1  -5  11        1.61        1.11      1.30 o
   0  -5  11        2.24        0.97      1.19 o
   1  -5  11        0.05        0.06      0.54 o
   2  -5  11        0.55        0.02      0.54 o
  -2  -4  11        1.15        0.75      1.09 o
  -1  -4  11        0.02       -0.36      1.29 o
   0  -4  11       58.35       74.42      1.98 o
   1  -4  11        8.72       13.22      1.35 o
   2  -4  11        0.29        0.10      0.69 o
  -2  -3  11        0.69       -0.18      1.04 o
  -1  -3  11        3.55        3.17      1.72 o
   0  -3  11       81.57       98.77      3.49 o
   1  -3  11        4.18        1.67      2.84 o
   2  -3  11        0.52        3.22      2.07 o
  -2  -2  11        0.11        0.27      0.75 o
  -1  -2  11        4.57        2.63      2.74 o
   0  -2  11        0.25        0.29      0.92 o
   1  -2  11        2.27        1.85      0.81 o
   2  -2  11        0.86        2.72      1.94 o
  -3  -1  11        7.50        6.99      2.50 o
  -2  -1  11        0.00        0.02      0.80 o
  -1  -1  11        0.04        0.28      0.88 o
   0  -1  11        8.15        9.62      1.25 o
   1  -1  11        3.09        3.75      0.82 o
   2  -1  11        0.74        0.62      1.21 o
  -3   0  11        1.21       -0.01      0.90 o
  -2   0  11        0.40        1.14      1.16 o
  -1   0  11        0.03        0.28      0.60 o
   0   0  11        4.62        4.22      0.87 o
   1   0  11        3.04        1.94      0.60 o
   2   0  11        4.86       -0.10      1.95 o
  -3   1  11        0.28       -0.82      1.39 o
  -2   1  11        0.23        0.75      1.10 o
  -1   1  11        9.38        7.25      3.72 o
   0   1  11        0.17        0.36      0.78 o
   1   1  11        0.53        0.31      0.71 o
   2   1  11        2.13       -0.35      2.16 o
  -2   2  11       20.23       24.85      1.83 o
  -1   2  11        8.14        7.60      1.48 o
   0   2  11        0.01        0.23      0.47 o
   1   2  11        2.52        0.57      0.73 o
   2   2  11       20.16        0.23      1.20 o
  -2   3  11       93.54      115.59      5.26 o
  -1   3  11        9.73        4.53      5.38 o
   0   3  11        0.34        0.65      0.68 o
   1   3  11        3.50       -0.07      0.87 o
  -1   4  11        4.12        2.51      2.92 o
   0   4  11        0.87        0.33      0.67 o
   1   4  11       19.95        0.19      0.99 o
   0  -4  12       10.90       15.92      3.99 o
   1  -4  12        0.07        0.14      1.55 o
  -1  -3  12       25.14       17.70     14.40 o
   0  -3  12        0.60        0.15      0.82 o
   1  -3  12        0.98        1.34      1.42 o
  -1  -2  12        0.67        0.60      0.95 o
   0  -2  12        0.06        0.06      0.62 o
   1  -2  12        0.63        1.15      1.12 o
  -2  -1  12        0.15        2.23      1.83 o
  -1  -1  12        0.10        0.44      1.19 o
   0  -1  12        4.21        0.77      0.70 o
   1  -1  12        2.45        1.03      0.87 o
  -2   0  12        0.56        2.34      1.33 o
  -1   0  12        0.66        1.57      1.15 o
   0   0  12       37.60       34.19      1.63 o
  -2   1  12        0.78       -0.15      1.22 o
  -1   1  12        0.04        0.47      0.85 o
   0   1  12       22.90        8.52      7.17 o
   1   1  12        0.53       -0.09      0.95 o
  -1   2  12        1.76        0.57      1.49 o
   0   2  12        0.03        0.06      0.64 o
 
